# Supplementary material for: GlnR Activation Induces Peroxide Resistance in Mycobacterial Biofilms
Source: Front Microbiol. 2018 Jul 4;9:1428. doi: 10.3389/fmicb.2018.01428 (PMC6039565; doi:10.3389/fmicb.2018.01428)
Supplement: Supplementary file 4 [file Table_4.xlsx]

## Sheet: Sheet1
Table S4: Normalized transcript reads corresponding to each annotate ORF of mc2155 and ∆glnR strains cultured in pellicle biofilms . Each value is an average of two biological replicates for each experiment. Analysis was performed by Rockhopper. Expression value indicates a RPKM-like value obtained from upper quartile normalization. Details of the data processing can be obtained @ http://cs.welle…
Locus Tag	Gene Name	Expression_mc2 155	Expression_∆glnR	qValue mc2 155 vs ∆glnR	Ratio (∆glnR: mc2155)
MSMEG_0001	DNA polymerase III subunit beta	386	471	1	1.22021
MSMEG_0002	6-phosphogluconate dehydrogenase	697	685	1	0.982783
MSMEG_0003	recombination protein F	121	116	1	0.958678
MSMEG_0004	hypothetical protein	87	77	0.422552	0.885057
MSMEG_0005	DNA gyrase subunit B	617	664	1	1.07618
MSMEG_0006	DNA gyrase subunit A	493	460	1	0.933063
MSMEG_0007	hypothetical protein	268	236	0.798661	0.880597
MSMEG_0008	Ile tRNA	642	801	1	1.24766
MSMEG_0009	hypothetical protein	729	1487	0.109109	2.03978
MSMEG_0010	Ala tRNA	122	147	1	1.20492
MSMEG_0011	hypothetical protein	21	36	0.582803	1.71429
MSMEG_0012	ferric enterobactin transporter permease FepD	7	8	1	1.14286
MSMEG_0014	Formyl transferase	4	9	1	2.25
MSMEG_0015	ferric enterobactin transport ATP-binding protein FepC	11	15	1	1.36364
MSMEG_0016	hypothetical protein	1	0	1	0
MSMEG_0020	periplasmic binding protein	2	12	1	6
MSMEG_0021	aspartate alpha-decarboxylase	10	7	1	0.7
MSMEG_0022	L-ornithine 5-monooxygenase	11	11	1	1
MSMEG_0023	hypothetical protein	178	128	0.0203153	0.719101
MSMEG_0024	peptidyl-prolyl cis-trans isomerase B	717	1170	0.223456	1.6318
MSMEG_0025	hypothetical protein	104	132	1	1.26923
MSMEG_0026	septation inhibitor protein	396	597	0.160286	1.50758
MSMEG_0027	hypothetical protein	18	11	1	0.611111
MSMEG_0028	serine-threonine protein kinase	168	209	1	1.24405
MSMEG_0029	para-aminobenzoate synthase component II	141	154	1	1.0922
MSMEG_0030	serine/threonine protein kinase	218	254	1	1.16514
MSMEG_0031	penicillin binding protein transpeptidase domain-containing protein	113	114	1	1.00885
MSMEG_0032	cell cycle protein, FtsW/RodA/SpoVE family protein	43	51	1	1.18605
MSMEG_0033	protein phosphatase 2C	92	92	1	1
MSMEG_0034	FHA domain-containing protein	403	417	1	1.03474
MSMEG_0035	FHA domain-containing protein	478	438	1	0.916318
MSMEG_0036	hypothetical protein	1	0	1	0
MSMEG_0037	Leu tRNA	79	97	1	1.22785
MSMEG_0039	small membrane hydrophobic protein	4	2	1	0.5
MSMEG_0040	hypothetical protein	2	4	1	2
MSMEG_0041	hypothetical protein	1	3	1	3
MSMEG_0042	TetR family transcriptional regulator	25	24	1	0.96
MSMEG_0043	extradiol ring-cleavage dioxygenase, class III enzyme, subunit B	10	11	1	1.1
MSMEG_0044	hypothetical protein	34	27	0.0622979	0.794118
MSMEG_0045	hypothetical protein	45	39	0.753844	0.866667
MSMEG_0046	hypothetical protein	51	48	0.405311	0.941176
MSMEG_0047	hypothetical protein	60	55	0.347047	0.916667
MSMEG_0048	pyridoxamine 5'-phosphate oxidase	69	113	0.746275	1.63768
MSMEG_0049	pirin	44	45	0.961295	1.02273
MSMEG_0050	hypothetical protein	10	10	1	1
MSMEG_0051	transcription factor WhiB family protein	189	120	0.0186116	0.634921
MSMEG_0052	hypothetical protein	19	26	1	1.36842
MSMEG_0053	hypothetical protein	151	134	0.803849	0.887417
MSMEG_0054	ISMsm2, transposase	17	24	1	1.41176
MSMEG_0055	hypothetical protein	56	87	0.611944	1.55357
MSMEG_0056	hypothetical protein	101	120	1	1.18812
MSMEG_0057	hypothetical protein	117	129	1	1.10256
MSMEG_0058	hypothetical protein	70	77	1	1.1
MSMEG_0059	ATPase AAA	171	160	0.27261	0.935673
MSMEG_0060	hypothetical protein	153	153	1	1
MSMEG_0061	ftsk/SpoIIIE family protein	244	240	0.918094	0.983607
MSMEG_0062	ftsk/SpoIIIE family protein	187	167	0.0503186	0.893048
MSMEG_0063	PE family protein	3113	3120	1	1.00225
MSMEG_0064	PPE family protein	369	417	1	1.13008
MSMEG_0065	hypothetical protein	10929	12100	0.10537	1.10715
MSMEG_0066	early secretory antigenic target, 6 kDa	2678	2969	1	1.10866
MSMEG_0067	hypothetical protein	385	391	1	1.01558
MSMEG_0068	transmembrane protein	83	90	1	1.08434
MSMEG_0069	translation initiation factor IF-2	668	759	1	1.13623
MSMEG_0070	hypothetical protein	347	407	1	1.17291
MSMEG_0071	hypothetical protein	613	748	0.449234	1.22023
MSMEG_0074	IS1549, transposase	14	18	1	1.28571
MSMEG_0075	hypothetical protein	312	373	1	1.19551
MSMEG_0076	antigen MTB48	294	389	1	1.32313
MSMEG_0077	hypothetical protein	496	843	0.0439878	1.6996
MSMEG_0078	hypothetical protein	969	1553	0.598591	1.60268
MSMEG_0079	hypothetical protein	67	95	1	1.41791
MSMEG_0080	hypothetical protein	218	239	1	1.09633
MSMEG_0081	hypothetical protein	110	167	1	1.51818
MSMEG_0082	hypothetical protein	76	100	0.883182	1.31579
MSMEG_0083	membrane-anchored mycosin mycp1	83	88	1	1.06024
MSMEG_0084	phosphocarrier protein HPr	194	168	0.432661	0.865979
MSMEG_0085	PTS system, Fru family protein, IIABC components	24	22	1	0.916667
MSMEG_0086	1-phosphofructokinase	9	9	1	1
MSMEG_0087	glucitol operon repressor	6	7	1	1.16667
MSMEG_0088	phosphoenolpyruvate-protein phosphotransferase	5	8	1	1.6
MSMEG_0089	chromosome condensation protein	2	2	1	1
MSMEG_0090	hypothetical protein	11	8	1	0.727273
MSMEG_0091	transcriptional regulator	242	239	1	0.987603
MSMEG_0092	transcriptional regulatory protein	274	300	1	1.09489
MSMEG_0093	methyltransferase	55	76	1	1.38182
MSMEG_0094	hypothetical protein	2	1	1	0.5
MSMEG_0095	methyltransferase	33	52	0.976292	1.57576
MSMEG_0096	peroxisomal hydratase-dehydrogenase-epimerase	490	791	0.535522	1.61429
MSMEG_0097	oxidoreductase, zinc-binding dehydrogenase	76	135	0.354739	1.77632
MSMEG_0098	methyltransferase	33	40	1	1.21212
MSMEG_0099	hypothetical protein	43	33	0.374457	0.767442
MSMEG_0100	phosphotyrosine protein phosphatase ptpb	38	56	1	1.47368
MSMEG_0101	hypothetical protein	113	82	0.0365337	0.725664
MSMEG_0102	acyl-CoA dehydrogenase	78	102	1	1.30769
MSMEG_0103	major facilitator family protein transporter	2	4	1	2
MSMEG_0104	LysR family transcriptional regulator	4	5	1	1.25
MSMEG_0105	LuxR family transcriptional regulator	5	3	1	0.6
MSMEG_0106	sensory histidine kinase	1	1	1	1
MSMEG_0107	cell envelope-related function transcriptional attenuator	52	50	0.494306	0.961538
MSMEG_0108	acyl-CoA dehydrogenase	130	236	0.0135834	1.81538
MSMEG_0109	NAD(P) transhydrogenase subunit beta	90	154	0.0222701	1.71111
MSMEG_0110	NAD(P) transhydrogenase subunit alpha	90	131	0.226857	1.45556
MSMEG_0111	magnesium transporter	18	28	1	1.55556
MSMEG_0113	taurine transporter permease TauC	12	16	1	1.33333
MSMEG_0114	extracellular solute-binding protein	28	50	0.505813	1.78571
MSMEG_0115	haloacid dehalogenase	50	30	0.0158471	0.6
MSMEG_0116	taurine import ATP-binding protein TauB	29	41	1	1.41379
MSMEG_0117	hydrolase	127	92	0.0497868	0.724409
MSMEG_0118	hypothetical protein	83	125	1	1.50602
MSMEG_0119	hypothetical protein	378	1074	3.83e-05	2.84127
MSMEG_0120	transcriptional regulatory protein	78	78	0.688123	1
MSMEG_0121	rhamnolipid biosynthesis 3-oxoacyl-ACP reductase	22	28	1	1.27273
MSMEG_0124	GntR family transcriptional regulator	7	7	1	1
MSMEG_0126	mandelate racemase/muconate lactonizing enzyme	19	27	1	1.42105
MSMEG_0127	oxidoreductase, zinc-binding dehydrogenase	18	18	1	1
MSMEG_0128	thioesterase	8	9	1	1.125
MSMEG_0129	cyclase/dehydrase	401	658	0.129298	1.6409
MSMEG_0130	GntR family transcriptional regulator	4	5	1	1.25
MSMEG_0131	long-chain-fatty-acid--CoA ligase	32	38	1	1.1875
MSMEG_0132	hypothetical protein	44	39	0.586178	0.886364
MSMEG_0133	ABC transporter	62	61	0.634402	0.983871
MSMEG_0134	virulence factor Mce family protein	140	126	1	0.9
MSMEG_0135	virulence factor Mce family protein	130	114	0.856938	0.876923
MSMEG_0136	virulence factor Mce family protein	87	80	1	0.91954
MSMEG_0137	virulence factor mce family protein	128	99	0.347715	0.773438
MSMEG_0138	virulence factor Mce family protein	142	133	1	0.93662
MSMEG_0139	mce-family protein mce1f	225	259	1	1.15111
MSMEG_0140	mce associated membrane protein	138	205	0.862603	1.48551
MSMEG_0141	mce associated transmembrane protein	30	37	1	1.23333
MSMEG_0142	hypothetical protein	107	160	1	1.49533
MSMEG_0143	mce associated membrane protein	84	114	1	1.35714
MSMEG_0144	HNH endonuclease	3	5	1	1.66667
MSMEG_0145	hypothetical protein	7	11	1	1.57143
MSMEG_0146	mosc domain-containing protein	149	186	0.701292	1.24832
MSMEG_0147	C-5 sterol desaturase	37	44	1	1.18919
MSMEG_0148	TetR family transcriptional regulator	5	7	1	1.4
MSMEG_0150	NAD(P) transhydrogenase subunit beta	2	2	1	1
MSMEG_0151	PntAB protein	3	8	1	2.66667
MSMEG_0152	alanine dehydrogenase	2	6	1	3
MSMEG_0153	2-dehydropantoate 2-reductase	8	14	1	1.75
MSMEG_0154	pyruvate kinase	9	19	1	2.11111
MSMEG_0155	transcriptional regulator	10	23	1	2.3
MSMEG_0156	LysR family transcriptional regulator	3	6	1	2
MSMEG_0157	oxalyl-CoA decarboxylase	10	18	1	1.8
MSMEG_0158	formyl-coenzyme A transferase	31	68	0.0268045	2.19355
MSMEG_0159	formate dehydrogenase subunit gamma	3	4	1	1.33333
MSMEG_0160	formate dehydrogenase subunit beta	1	3	1	3
MSMEG_0161	formate dehydrogenase subunit alpha	4	8	1	2
MSMEG_0162	NAD-dependent formate dehydrogenase subunit delta	3	4	1	1.33333
MSMEG_0163	hypothetical protein	2	0	1	0
MSMEG_0165	formate dehydrogenase accessory protein	5	7	1	1.4
MSMEG_0166	GntR family transcriptional regulator	162	179	1	1.10494
MSMEG_0167	transmembrane transporter	8	15	1	1.875
MSMEG_0168	formyl-coenzyme A transferase	1	2	1	2
MSMEG_0169	hypothetical protein	52	13	3.81e-14	0.25
MSMEG_0170	transmembrane transporter	17	16	1	0.941176
MSMEG_0171	histone deacetylase superfamily protein	22	20	1	0.909091
MSMEG_0172	transmembrane protein	310	225	0.108181	0.725806
MSMEG_0173	hypothetical protein	7	3	1	0.428571
MSMEG_0174	inner membrane protein	21	11	1	0.52381
MSMEG_0175	FAD dependent oxidoreductase	9	6	1	0.666667
MSMEG_0176	glutamine ABC transporter periplasmic protein	9	6	1	0.666667
MSMEG_0177	polar amino acid ABC transporter inner membrane protein	6	4	1	0.666667
MSMEG_0178	ATP-binding protein	5	5	1	1
MSMEG_0179	GntR family transcriptional regulator	11	20	1	1.81818
MSMEG_0180	HTH-type transcriptional regulator	22	21	1	0.954545
MSMEG_0181	alpha-ketoglutarate-dependent taurine dioxygenase	5	5	1	1
MSMEG_0182	epoxide hydrolase 1	13	8	1	0.615385
MSMEG_0183	hypothetical protein	9	10	1	1.11111
MSMEG_0184	transferase	26	19	1	0.730769
MSMEG_0185	MmpL6 protein	6	8	1	1.33333
MSMEG_0186	MmpS2 protein	8	9	1	1.125
MSMEG_0187	acetyltransferase	114	133	1	1.16667
MSMEG_0188	MarR family transcriptional regulator	32	32	1	1
MSMEG_0189	anhydro-N-acetylmuramic acid kinase	2	2	1	1
MSMEG_0190	integral membrane transporter	2	2	1	1
MSMEG_0191	BadF/BadG/BcrA/BcrD ATPase	2	1	1	0.5
MSMEG_0192	RpiR family transcriptional regulator protein	14	14	1	1
MSMEG_0193	N-acetylmuramic acid 6-phosphate etherase	43	30	0.0971641	0.697674
MSMEG_0194	serine esterase, cutinase	2595	1376	2.4e-07	0.53025
MSMEG_0195	steroid monooxygenase	28	16	0.00984084	0.571429
MSMEG_0196	dehydrogenase	13	9	1	0.692308
MSMEG_0197	nudix hydrolase	1	1	1	1
MSMEG_0198	acyl-CoA dehydrogenase	4	2	1	0.5
MSMEG_0200	hypothetical protein	3	2	1	0.666667
MSMEG_0201	hypothetical protein	4	4	1	1
MSMEG_0202	IS1096, tnpA protein	12	12	1	1
MSMEG_0203	IS1096, tnpR protein	246	394	0.159627	1.60163
MSMEG_0204	hypothetical protein	2	2	1	1
MSMEG_0205	tetracenomycin polyketide synthesis hydroxylase TcmH	1	1	1	1
MSMEG_0206	acyltransferase	25	12	1	0.48
MSMEG_0207	MarR family transcriptional regulator	5	4	1	0.8
MSMEG_0208	ribonuclease	31	27	0.642034	0.870968
MSMEG_0209	ribonuclease inhibitor	49	24	0.00117985	0.489796
MSMEG_0210	LprO protein	26	16	1	0.615385
MSMEG_0211	ABC transporter ATP-binding protein	86	93	1	1.0814
MSMEG_0212	lyase	126	111	0.365522	0.880952
MSMEG_0213	transcriptional regulator	87	81	0.715129	0.931034
MSMEG_0214	L-sorbosone dehydrogenase	65	65	0.67838	1
MSMEG_0215	hypothetical protein	124	140	1	1.12903
MSMEG_0216	3-hydroxyacyl-CoA dehydrogenase	209	556	2.18e-10	2.66029
MSMEG_0217	alcohol dehydrogenase	18	33	0.38156	1.83333
MSMEG_0218	3-demethylubiquinone-9 3-methyltransferase	13	14	1	1.07692
MSMEG_0219	RNA polymerase factor sigma-70	88	80	0.352127	0.909091
MSMEG_0220	monoglyceride lipase	48	48	0.959375	1
MSMEG_0221	hypothetical protein	102	115	1	1.12745
MSMEG_0222	hypothetical protein	131	122	0.721069	0.931298
MSMEG_0223	hypothetical protein	23	28	1	1.21739
MSMEG_0224	O-methyltransferase MdmC	134	124	0.387081	0.925373
MSMEG_0225	MmpL4 protein	80	115	0.809859	1.4375
MSMEG_0226	MmpS5 protein	121	140	1	1.15702
MSMEG_0227	TetR family transcriptional regulator	10	15	1	1.5
MSMEG_0228	adenylate and guanylate cyclase catalytic domain-containing protein	3	3	1	1
MSMEG_0229	dihydroxy-acid dehydratase	116	156	0.991792	1.34483
MSMEG_0230	hypothetical protein	16	17	1	1.0625
MSMEG_0231	hypothetical protein	276	221	0.0819434	0.800725
MSMEG_0232	sugar transporter family protein	11	10	1	0.909091
MSMEG_0233	lipoprotein Lpps	458	411	0.123168	0.89738
MSMEG_0234	metallopeptidase	378	547	0.533429	1.44709
MSMEG_0235	hypothetical protein	12	19	1	1.58333
MSMEG_0236	transmembrane protein	20	41	0.215744	2.05
MSMEG_0237	ISMsm3, transposase	13	9	1	0.692308
MSMEG_0238	O-acetylhomoserine/O-acetylserine sulfhydrylase	227	285	1	1.25551
MSMEG_0239	O-acetylhomoserine/O-acetylserine sulfhydrylase	131	155	1	1.18321
MSMEG_0240	hypothetical protein	383	237	0.00602896	0.618799
MSMEG_0241	MmpL11 protein	151	119	0.00168495	0.788079
MSMEG_0242	hypothetical protein	529	260	4.08e-06	0.491493
MSMEG_0243	hypothetical protein	1245	885	1.45e-05	0.710843
MSMEG_0244	two component response transcriptional regulatory protein prra	263	193	0.125503	0.73384
MSMEG_0245	transmembrane protein	27	32	1	1.18519
MSMEG_0246	sensor-type histidine kinase PrrB	33	26	0.267334	0.787879
MSMEG_0247	secreted peptidase	56	56	0.497042	1
MSMEG_0248	hypothetical protein	44	31	0.0924875	0.704545
MSMEG_0249	integral membrane protein	82	65	0.0912913	0.792683
MSMEG_0250	membrane protein, MmpL family protein	210	270	1	1.28571
MSMEG_0251	hypothetical protein	159	215	0.571179	1.3522
MSMEG_0252	tRNA (guanine-N(7)-)-methyltransferase	138	169	1	1.22464
MSMEG_0253	hypothetical protein	27	22	0.404885	0.814815
MSMEG_0254	hypothetical protein	15	14	1	0.933333
MSMEG_0255	phosphoenolpyruvate carboxykinase	641	622	1	0.970359
MSMEG_0256	hypothetical protein	23	16	1	0.695652
MSMEG_0257	long-chain-fatty-acid--CoA ligase	9	9	1	1
MSMEG_0258	oxidoreductase, short chain dehydrogenase/reductase	13	5	1	0.384615
MSMEG_0259	enoyl-CoA hydratase/isomerase	3	3	1	1
MSMEG_0260	DNA-binding protein	49	22	7.11e-05	0.44898
MSMEG_0261	p40 protein	69	73	0.707576	1.05797
MSMEG_0262	hypothetical protein	22	34	0.773608	1.54545
MSMEG_0263	amidohydrolase	17	21	1	1.23529
MSMEG_0264	transmembrane transporter	9	13	1	1.44444
MSMEG_0265	uracil DNA glycosylase superfamily protein	33	18	0.00990688	0.545455
MSMEG_0266	arginine decarboxylase	29	17	0.00650516	0.586207
MSMEG_0267	esterase	31	15	0.00108064	0.483871
MSMEG_0268	GntR family transcriptional regulator	25	19	1	0.76
MSMEG_0269	short chain dehydrogenase	32	36	1	1.125
MSMEG_0270	aminoglycoside phosphotransferase	49	54	1	1.10204
MSMEG_0271	hypothetical protein	8	6	1	0.75
MSMEG_0272	propanediol utilization protein PduA	6	4	1	0.666667
MSMEG_0273	ethanolamine utilization protein EutN	9	11	1	1.22222
MSMEG_0274	hypothetical protein	4	1	1	0.25
MSMEG_0275	microcompartments protein family protein	1	1	1	1
MSMEG_0277	aminotransferase	1	0	1	0
MSMEG_0278	hypothetical protein	9	5	1	0.555556
MSMEG_0279	amino acid permease	1	1	1	1
MSMEG_0280	alpha/beta hydrolase	46	22	0.000217	0.478261
MSMEG_0281	choline dehydrogenase	10	10	1	1
MSMEG_0282	hypothetical protein	89	80	0.643982	0.898876
MSMEG_0283	short chain dehydrogenase	10	11	1	1.1
MSMEG_0284	ribosyldihydronicotinamide dehydrogenase	41	73	0.395844	1.78049
MSMEG_0285	TetR family transcriptional regulator	11	28	1	2.54545
MSMEG_0286	GntR family transcriptional regulator	35	72	0.137645	2.05714
MSMEG_0287	hypothetical protein	51	135	0.0021997	2.64706
MSMEG_0288	FAD dependent oxidoreductase	395	484	1	1.22532
MSMEG_0289	alpha/beta hydrolase	17	23	1	1.35294
MSMEG_0290	acyltransferase	19	23	1	1.21053
MSMEG_0291	dioxygenase, TauD/TfdA family protein	6	8	1	1.33333
MSMEG_0293	Rieske (2Fe-2S) domain-containing protein	3	5	1	1.66667
MSMEG_0294	3-oxoacyl-ACP reductase	2	1	1	0.5
MSMEG_0296	MarR family transcriptional regulator	17	25	1	1.47059
MSMEG_0299	Rieske (2Fe-2S) domain-containing protein	1	1	1	1
MSMEG_0300	amidohydrolase	3	5	1	1.66667
MSMEG_0301	oxidoreductase, FAD-binding	138	86	0.0107586	0.623188
MSMEG_0302	peptidase, S9A/B/C families	9	11	1	1.22222
MSMEG_0303	alcohol dehydrogenase	4	9	1	2.25
MSMEG_0304	acyl-CoA synthetase	15	18	1	1.2
MSMEG_0305	acyltransferase domain-containing protein	16	19	1	1.1875
MSMEG_0306	arylamine N-acetyltransferase	6	4	1	0.666667
MSMEG_0307	AraC family transcriptional regulator	27	21	0.334075	0.777778
MSMEG_0308	dihydrofolate reductase	15	16	1	1.06667
MSMEG_0309	aldehyde dehydrogenase	27	41	1	1.51852
MSMEG_0311	glycosyltransferase	36	47	1	1.30556
MSMEG_0312	2-dehydro-3-deoxyphosphogluconate aldolase	123	50	6.29e-08	0.406504
MSMEG_0313	phosphogluconate dehydratase	132	53	3.16e-10	0.401515
MSMEG_0314	glucose-6-phosphate 1-dehydrogenase	380	143	2.05e-16	0.376316
MSMEG_0315	transmembrane protein	13	18	1	1.38462
MSMEG_0316	NagC regulator	61	55	0.241897	0.901639
MSMEG_0317	hypothetical protein	249	323	1	1.29719
MSMEG_0318	AMP-dependent synthetase/ligase	16	16	1	1
MSMEG_0319	acyltransferase	26	30	1	1.15385
MSMEG_0320	phosphotriesterase	14	12	1	0.857143
MSMEG_0321	transcriptional regulator	23	25	1	1.08696
MSMEG_0323	acyl-CoA dehydrogenase	13	13	1	1
MSMEG_0324	hypothetical protein	25	24	1	0.96
MSMEG_0325	hypothetical protein	15	13	1	0.866667
MSMEG_0326	AMP-dependent synthetase/ligase	9	9	1	1
MSMEG_0327	aldehyde dehydrogenase	12	13	1	1.08333
MSMEG_0328	hypothetical protein	1	4	1	4
MSMEG_0329	FMN oxidoreductase	2	2	1	1
MSMEG_0330	LuxR family transcriptional regulator	10	15	1	1.5
MSMEG_0331	LuxR family transcriptional regulator	7	10	1	1.42857
MSMEG_0332	2-nitropropane dioxygenase	7	5	1	0.714286
MSMEG_0333	carboxyl transferase domain-containing protein	11	9	1	0.818182
MSMEG_0334	acetyl-/propionyl-coenzyme A carboxylase subunit alpha	9	8	1	0.888889
MSMEG_0335	enoyl-CoA hydratase/isomerase	6	6	1	1
MSMEG_0336	hypothetical protein	7	11	1	1.57143
MSMEG_0337	hypothetical protein	8	9	1	1.125
MSMEG_0338	acyl-CoA dehydrogenase	18	19	1	1.05556
MSMEG_0339	FMN-dependent monooxygenase	4	4	1	1
MSMEG_0340	enoyl-CoA hydratase/isomerase	3	4	1	1.33333
MSMEG_0341	hypothetical protein	11	12	1	1.09091
MSMEG_0342	hypothetical protein	20	17	1	0.85
MSMEG_0343	TetR family transcriptional regulator	224	121	3.95e-05	0.540179
MSMEG_0344	hypothetical protein	4	6	1	1.5
MSMEG_0345	hypothetical protein	4	6	1	1.5
MSMEG_0346	virulence factor	5	8	1	1.6
MSMEG_0347	virulence factor Mce family protein	6	10	1	1.66667
MSMEG_0348	mce-family protein mce3c	11	13	1	1.18182
MSMEG_0349	virulence factor mce family protein	18	20	1	1.11111
MSMEG_0350	virulence factor Mce family protein	20	28	1	1.4
MSMEG_0351	virulence factor mce family protein	44	46	0.628592	1.04545
MSMEG_0352	hypothetical protein	61	62	1	1.01639
MSMEG_0353	hypothetical protein	22	30	1	1.36364
MSMEG_0354	hypothetical protein	29	30	1	1.03448
MSMEG_0355	hypothetical protein	20	24	1	1.2
MSMEG_0356	acetyltransferase	242	223	0.290732	0.921488
MSMEG_0357	transmembrane transporter	7	4	1	0.571429
MSMEG_0358	ribonucleotide-diphosphate reductase subunit beta	39	30	0.216251	0.769231
MSMEG_0359	hypothetical protein	18	22	1	1.22222
MSMEG_0360	hypothetical protein	381	677	0.417247	1.7769
MSMEG_0361	glycosyl hydrolase	58	75	1	1.2931
MSMEG_0362	amidohydrolase	16	13	1	0.8125
MSMEG_0363	TetR family transcriptional regulator	359	351	0.973689	0.977716
MSMEG_0364	hypothetical protein	35	42	1	1.2
MSMEG_0365	hypothetical protein	76	115	0.156649	1.51316
MSMEG_0366	hypothetical protein	133	227	0.533429	1.70677
MSMEG_0367	O-demethylpuromycin-O-methyltransferase	9	10	1	1.11111
MSMEG_0368	hypothetical protein	49	58	1	1.18367
MSMEG_0369	hypothetical protein	109	115	0.849167	1.05505
MSMEG_0370	hypothetical protein	100	106	0.716913	1.06
MSMEG_0371	MaoC like domain-containing protein	167	139	0.607665	0.832335
MSMEG_0372	3-ketoacyl-ACP reductase	61	52	0.173414	0.852459
MSMEG_0373	acetyl-CoA acetyltransferase	163	161	1	0.98773
MSMEG_0374	glycolate oxidase subunit	11	3	1	0.272727
MSMEG_0375	phospholipase D	2	2	1	1
MSMEG_0376	AraC family transcriptional regulator	13	7	1	0.538462
MSMEG_0377	nitrile hydratase	15	8	1	0.533333
MSMEG_0378	nitrile hydratase subunit alpha	15	8	1	0.533333
MSMEG_0379	nitrile hydratase activator P14k	8	3	1	0.375
MSMEG_0380	MmpS4 protein	156	180	1	1.15385
MSMEG_0381	Mmp14a protein	344	498	0.080963	1.44767
MSMEG_0382	transporter	173	285	0.606403	1.6474
MSMEG_0383	hypothetical protein	6618	2536	1.07e-18	0.383197
MSMEG_0384	glucose-1-phosphate thymidylyltransferase	111	116	1	1.04505
MSMEG_0385	glycosyl transferase family protein	23	13	1	0.565217
MSMEG_0386	NAD dependent epimerase/dehydratase	178	204	1	1.14607
MSMEG_0387	Rmt2 protein	457	895	0.00669801	1.95842
MSMEG_0388	macrocin-O-methyltransferase	248	322	0.877614	1.29839
MSMEG_0389	glycosyl transferase family protein	142	194	0.720172	1.3662
MSMEG_0390	acyltransferase	75	107	1	1.42667
MSMEG_0391	Rmt3 protein	1176	1224	1	1.04082
MSMEG_0392	glycosyl transferase family protein	33	46	1	1.39394
MSMEG_0393	Fmt protein	354	132	2.78e-13	0.372881
MSMEG_0394	hypothetical protein	556	1271	1.76e-05	2.28597
MSMEG_0395	hypothetical protein	2	4	1	2
MSMEG_0396	hypothetical protein	7	6	1	0.857143
MSMEG_0397	IS1096, tnpA protein	14	13	1	0.928571
MSMEG_0398	IS1096, tnpR protein	252	382	0.310019	1.51587
MSMEG_0399	hypothetical protein	2852	2558	0.900435	0.896914
MSMEG_0400	peptide synthetase	332	327	0.873396	0.98494
MSMEG_0401	non-ribosomal peptide synthase	565	496	0.656811	0.877876
MSMEG_0402	linear gramicidin synthetase subunit D	730	625	0.249756	0.856164
MSMEG_0403	integral membrane protein	601	410	1.09e-05	0.682196
MSMEG_0404	sigma associated protein	168	197	1	1.17262
MSMEG_0405	extra cytoplasmic sigma factor	15	11	1	0.733333
MSMEG_0406	acyl-CoA dehydrogenase	552	310	0.00920064	0.561594
MSMEG_0407	hypothetical protein	4	4	1	1
MSMEG_0408	type I modular polyketide synthase	125	101	0.221574	0.808
MSMEG_0409	condensation domain-containing protein	286	252	0.0523051	0.881119
MSMEG_0410	MmpL protein	92	102	0.804723	1.1087
MSMEG_0411	acyl-CoA synthetase	92	103	1	1.11957
MSMEG_0412	hypothetical protein	334	234	0.000356	0.700599
MSMEG_0413	hypothetical protein	4	7	1	1.75
MSMEG_0414	oxidoreductase, 2OG-Fe(II) oxygenase	30	21	0.102203	0.7
MSMEG_0415	NADH-FMN oxidoreductase	324	367	1	1.13272
MSMEG_0416	hypothetical protein	1054	1756	0.0912922	1.66603
MSMEG_0417	fumarate reductase iron-sulfur subunit	13	15	1	1.15385
MSMEG_0418	succinate dehydrogenase flavoprotein subunit	11	9	1	0.818182
MSMEG_0419	integral membrane protein	7	9	1	1.28571
MSMEG_0420	hypothetical protein	10	16	1	1.6
MSMEG_0422	transferase	157	120	0.299618	0.764331
MSMEG_0423	hypothetical protein	36	33	0.834333	0.916667
MSMEG_0424	Hsp20/alpha crystallin family protein	24	39	0.836634	1.625
MSMEG_0425	membrane protein DcsA	7	17	1	2.42857
MSMEG_0426	GntR family transcriptional regulator	3	2	1	0.666667
MSMEG_0427	nitrite reductase [NAD(P)H], large subunit	97	2	0	0.0206186
MSMEG_0428	nitrite reductase [NAD(P)H] small subunit	66	2	0	0.030303
MSMEG_0429	ferric uptake regulator	11	13	1	1.18182
MSMEG_0430	ISMsm4, transposase	15	11	1	0.733333
MSMEG_0431	hypothetical protein	32	1	0	0.03125
MSMEG_0432	bifunctional uroporphyrinogen-III synthetase/response regulator domain-containing protein	114	2	0	0.0175439
MSMEG_0433	nitrite extrusion protein	33	1	0	0.030303
MSMEG_0434	aminoglycoside 2'-N-acetyltransferase	163	97	0.000866	0.595092
MSMEG_0435	allophanate hydrolase subunit 2	81	70	0.157675	0.864198
MSMEG_0436	allophanate hydrolase subunit 1	182	155	0.664101	0.851648
MSMEG_0437	hypothetical protein	71	56	0.238292	0.788732
MSMEG_0438	periplasmic binding protein	63	50	0.0977904	0.793651
MSMEG_0439	hypothetical protein	6	12	1	2
MSMEG_0440	hypothetical protein	53	105	0.358825	1.98113
MSMEG_0441	hypothetical protein	384	505	1	1.3151
MSMEG_0442	tetracycline repressor domain-containing protein	9	5	1	0.555556
MSMEG_0443	carbon-nitrogen hydrolase	3	4	1	1.33333
MSMEG_0444	agmatine deiminase	3	4	1	1.33333
MSMEG_0445	amidohydrolase	16	21	1	1.3125
MSMEG_0446	putrescine importer	47	58	1	1.23404
MSMEG_0447	hypothetical protein	22	30	1	1.36364
MSMEG_0448	MarR family transcriptional regulator	18	34	0.460618	1.88889
MSMEG_0449	transporter major facilitator family protein	13	12	1	0.923077
MSMEG_0450	hypothetical protein	9	2	1	0.222222
MSMEG_0451	oxidoreductase, FAD-linked	167	70	7.84e-06	0.419162
MSMEG_0452	inner membrane permease YgbN	36	24	0.048403	0.666667
MSMEG_0453	shikimate kinase	26	12	1	0.461538
MSMEG_0454	GntR family transcriptional regulator	33	31	0.76481	0.939394
MSMEG_0455	aldehyde dehydrogenase	64	61	0.707435	0.953125
MSMEG_0456	DNA gyrase subunit A	92	84	1	0.913043
MSMEG_0457	DNA topoisomerase IV subunit B	98	104	1	1.06122
MSMEG_0458	two-component system sensor kinase	4	5	1	1.25
MSMEG_0459	two-component system response regulator	6	5	1	0.833333
MSMEG_0460	alpha/beta hydrolase	52	69	1	1.32692
MSMEG_0461	CinZ protein	3	1	1	0.333333
MSMEG_0462	MmpS4 protein	3	2	1	0.666667
MSMEG_0463	MmpL4 protein	2	2	1	1
MSMEG_0464	phosphomethylpyrimidine kinase	579	552	0.210782	0.953368
MSMEG_0465	TetR family transcriptional regulator	29	40	1	1.37931
MSMEG_0466	hypothetical protein	19	20	1	1.05263
MSMEG_0469	PadR family transcriptional regulator	16	16	1	1
MSMEG_0470	para-nitrobenzyl esterase	22	16	1	0.727273
MSMEG_0471	LysR family transcriptional regulator	4	5	1	1.25
MSMEG_0472	lipoprotein	372	267	0.0365085	0.717742
MSMEG_0473	LuxR family transcriptional regulator	9	10	1	1.11111
MSMEG_0474	glucosamine--fructose-6-phosphate aminotransferase (isomerizing)	2	2	1	1
MSMEG_0475	nucleotide-sugar dehydrogenase	5	7	1	1.4
MSMEG_0476	chitin synthase	4	4	1	1
MSMEG_0477	hypothetical protein	4	3	1	0.75
MSMEG_0478	hypothetical protein	14	14	1	1
MSMEG_0479	hypothetical protein	2	2	1	1
MSMEG_0480	GntR family transcriptional regulator	26	34	1	1.30769
MSMEG_0481	FAD dependent oxidoreductase	4	4	1	1
MSMEG_0482	dihydroxy-acid dehydratase	5	6	1	1.2
MSMEG_0483	shikimate transporter	8	9	1	1.125
MSMEG_0484	formamidase	33	31	0.728408	0.939394
MSMEG_0485	amidase	10	9	1	0.9
MSMEG_0486	ABC transporter periplasmic protein	4	4	1	1
MSMEG_0487	ABC transporter permease	2	2	1	1
MSMEG_0488	ABC transporter ATP-binding protein	1	2	1	2
MSMEG_0489	racemase	2	2	1	1
MSMEG_0490	enoyl-CoA hydratase	3	5	1	1.66667
MSMEG_0491	LacI family transcriptional regulator	64	81	1	1.26562
MSMEG_0492	hypothetical protein	18	24	1	1.33333
MSMEG_0493	hypothetical protein	68	171	0.0209702	2.51471
MSMEG_0494	hypothetical protein	5	7	1	1.4
MSMEG_0496	coenzyme B12-dependent glycerol dehydrogenase small subunit	4	6	1	1.5
MSMEG_0497	glycerol dehydratase large subunit	6	5	1	0.833333
MSMEG_0499	amino acid permease	5	7	1	1.4
MSMEG_0500	regulator of polyketide synthase expression	2	4	1	2
MSMEG_0501	glucosamine-6-phosphate deaminase 1	17	13	1	0.764706
MSMEG_0502	glucosidase	21	20	1	0.952381
MSMEG_0503	DeoR family transcriptional regulator	12	9	1	0.75
MSMEG_0504	carbohydrate kinase	39	22	0.00529652	0.564103
MSMEG_0505	sugar ABC transporter substrate-binding protein	74	40	0.0001	0.540541
MSMEG_0506	ABC transporter permease	18	10	1	0.555556
MSMEG_0507	sugar ABC transporter permease	20	10	1	0.5
MSMEG_0508	glycerol-phosphate porter	24	12	1	0.5
MSMEG_0509	transcriptional regulatory protein	3	2	1	0.666667
MSMEG_0510	D-tagatose-bisphosphate aldolase non-catalytic subunit	1	2	1	2
MSMEG_0511	sugar isomerase	2	2	1	1
MSMEG_0512	BadF/BadG/BcrA/BcrD ATPase	4	4	1	1
MSMEG_0513	integral membrane protein	8	6	1	0.75
MSMEG_0514	alpha-galactosidase	6	6	1	1
MSMEG_0515	sugar transporter sugar binding lipoprotein	12	9	1	0.75
MSMEG_0516	sugar transporter	3	2	1	0.666667
MSMEG_0517	sugar binding-protein dependent transporter system permease	5	4	1	0.8
MSMEG_0518	sn-glycerol-3-phosphate ABC transporter ATPase	32	41	1	1.28125
MSMEG_0519	hypothetical protein	33	31	1	0.939394
MSMEG_0520	porin	438	447	0.567296	1.02055
MSMEG_0522	pp24 protein	114	77	0.121444	0.675439
MSMEG_0523	DNA-binding protein	13	12	1	0.923077
MSMEG_0524	short chain dehydrogenase	5	5	1	1
MSMEG_0526	oxidoreductase, GMC family protein	2	2	1	1
MSMEG_0527	2-hydroxycyclohexnecarboxyl-CoA dehydrogenase	1	1	1	1
MSMEG_0528	hypothetical protein	1	0	1	0
MSMEG_0529	serine/threonine protein kinase	17	11	1	0.647059
MSMEG_0530	short chain dehydrogenase	307	271	0.753406	0.882736
MSMEG_0531	acyl-CoA dehydrogenase	81	174	0.00379292	2.14815
MSMEG_0532	TetR family transcriptional regulator	27	49	0.40133	1.81481
MSMEG_0533	gp236 protein	7	8	1	1.14286
MSMEG_0534	permease, major facilitator family protein	17	15	1	0.882353
MSMEG_0535	GntR family transcriptional regulator	98	103	0.730174	1.05102
MSMEG_0536	intracellular protease PfpI family protein	60	33	0.0055058	0.55
MSMEG_0537	hypothetical protein	729	526	0.0167394	0.721536
MSMEG_0538	MarR family transcriptional regulator	769	746	0.328726	0.970091
MSMEG_0539	Crp/Fnr family transcriptional regulator protein	83	157	0.172446	1.89157
MSMEG_0540	transcriptional regulator	63	58	0.718792	0.920635
MSMEG_0541	hypothetical protein	173	124	0.101775	0.716763
MSMEG_0542	ANTAR domain-containing protein	88	59	0.0233794	0.670455
MSMEG_0543	hypothetical protein	6	4	1	0.666667
MSMEG_0544	transcriptional regulator	137	49	1.06e-12	0.357664
MSMEG_0545	LuxR family transcriptional regulator	8	6	1	0.75
MSMEG_0546	hypothetical protein	37	41	1	1.10811
MSMEG_0547	ISMsm5, transposase	31	36	1	1.16129
MSMEG_0548	chromosome replication initiation inhibitor protein	4	5	1	1.25
MSMEG_0549	ABC transporter permease	84	132	0.821009	1.57143
MSMEG_0550	sulfonate binding protein	259	396	0.267334	1.52896
MSMEG_0551	nitrate/sulfonate/bicarbonate ABC transporter ATPase	51	53	1	1.03922
MSMEG_0552	hypothetical protein	55	67	1	1.21818
MSMEG_0553	sugar ABC transporter substrate-binding protein	4	6	1	1.5
MSMEG_0554	ABC transporter permease	1	1	1	1
MSMEG_0555	ABC transporter permease	2	1	1	0.5
MSMEG_0556	ABC transporter	1	2	1	2
MSMEG_0557	hypothetical protein	691	827	1	1.19682
MSMEG_0558	hypothetical protein	324	355	1	1.09568
MSMEG_0559	hypothetical protein	22414	23883	0.518824	1.06554
MSMEG_0560	dihydrodipicolinate reductase N-terminus domain-containing protein	2	3	1	1.5
MSMEG_0561	TetR family transcriptional regulator	5	5	1	1
MSMEG_0562	hypothetical protein	56	43	0.164569	0.767857
MSMEG_0563	hypothetical protein	29	36	1	1.24138
MSMEG_0564	xanthine/uracil permease	29	27	0.730597	0.931034
MSMEG_0565	glycosyl transferase family protein	20	8	1	0.4
MSMEG_0566	aliphatic amidase	63	19	5.15e-12	0.301587
MSMEG_0567	selenophosphate synthetase	37	1	0	0.027027
MSMEG_0568	radical SAM domain-containing protein	98	1	0	0.0102041
MSMEG_0569	potassium transport flavoprotein	250	6	0	0.024
MSMEG_0570	hypothetical protein	149	2	0	0.0134228
MSMEG_0571	carbon-nitrogen hydrolase	199	4	0	0.0201005
MSMEG_0572	hypothetical protein	384	5	0	0.0130208
MSMEG_0573	ECF sigma factor RpoE1	2	2	1	1
MSMEG_0574	ECF sigma factor RpoE1	11	8	1	0.727273
MSMEG_0575	MmpS1 protein	81	106	1	1.30864
MSMEG_0576	MmpL4 protein	26	36	1	1.38462
MSMEG_0577	major facilitator superfamily protein	1	2	1	2
MSMEG_0578	acyl-CoA dehydrogenase	3	5	1	1.66667
MSMEG_0579	Fis family transcriptional regulator	5	7	1	1.4
MSMEG_0580	hypothetical protein	77	127	0.643982	1.64935
MSMEG_0581	4-aminobutyrate aminotransferase	4	2	1	0.5
MSMEG_0582	succinate-semialdehyde dehydrogenase	5	4	1	0.8
MSMEG_0583	hypothetical protein	1	3	1	3
MSMEG_0584	hypothetical protein	30	54	0.373068	1.8
MSMEG_0585	L-carnitine dehydratase/bile acid-inducible protein F	5	4	1	0.8
MSMEG_0586	STAS domain-containing protein	573	613	1	1.06981
MSMEG_0587	L-rhamnose 1-epimerase	31	11	4.16e-06	0.354839
MSMEG_0588	rhamnose tranport protein	17	11	1	0.647059
MSMEG_0589	L-rhamnose isomerase	40	24	0.00731894	0.6
MSMEG_0590	short chain dehydrogenase	20	9	1	0.45
MSMEG_0591	rhamnulokinase	5	4	1	0.8
MSMEG_0592	rhamnose catabolism operon transcriptional regulator	14	14	1	1
MSMEG_0593	hypothetical protein	80	70	0.373268	0.875
MSMEG_0594	iron-sulfur cluster binding protein	99	98	1	0.989899
MSMEG_0595	glycolate oxidase	558	637	0.980615	1.14158
MSMEG_0596	GntR family transcriptional regulator	29	15	0.00463758	0.517241
MSMEG_0597	hypothetical protein	26	23	1	0.884615
MSMEG_0598	hypothetical protein	38	40	1	1.05263
MSMEG_0599	acyl-CoA synthetase	61	78	1	1.27869
MSMEG_0600	dehydrogenase	53	60	1	1.13208
MSMEG_0601	hypothetical protein	22	12	1	0.545455
MSMEG_0602	hypothetical protein	100	121	1	1.21
MSMEG_0603	acyl-CoA dehydrogenase	15	17	1	1.13333
MSMEG_0604	glyoxylate reductase	17	11	1	0.647059
MSMEG_0605	hypothetical protein	32	20	0.0351328	0.625
MSMEG_0606	TetR family transcriptional regulator	20	15	1	0.75
MSMEG_0607	methyltransferase, , family protein	43	45	1	1.04651
MSMEG_0608	glyoxalase	122	144	1	1.18033
MSMEG_0609	hypothetical protein	21	15	1	0.714286
MSMEG_0610	beta-lactamase	1	1	1	1
MSMEG_0611	para-nitrobenzyl esterase	1	1	1	1
MSMEG_0612	TetR family transcriptional regulator	4	6	1	1.5
MSMEG_0613	hypothetical protein	21	23	1	1.09524
MSMEG_0614	methyltransferase	90	83	0.295455	0.922222
MSMEG_0615	ATPase AAA	5	7	1	1.4
MSMEG_0616	hypothetical protein	1	1	1	1
MSMEG_0617	ftsk/SpoIIIE family protein	2	3	1	1.5
MSMEG_0618	PE family protein	4	6	1	1.5
MSMEG_0619	PPE family protein	7	8	1	1.14286
MSMEG_0620	PE family protein	65	79	1	1.21538
MSMEG_0621	low molecular weight protein antigen 7	21	18	1	0.857143
MSMEG_0622	DNA-binding protein	8	11	1	1.375
MSMEG_0623	secretion protein Snm4	2	2	1	1
MSMEG_0624	subtilase	3	4	1	1.33333
MSMEG_0625	hypothetical protein	9	14	1	1.55556
MSMEG_0626	hypothetical protein	2	3	1	1.5
MSMEG_0627	glycosyl transferase family protein	3	4	1	1.33333
MSMEG_0628	amidohydrolase	38	80	0.0887218	2.10526
MSMEG_0629	trans-aconitate 2-methyltransferase	42	35	0.417409	0.833333
MSMEG_0630	hypothetical protein	2	2	1	1
MSMEG_0632	hypothetical protein	65	52	0.316052	0.8
MSMEG_0633	PAP2 superfamily protein	68	102	0.481314	1.5
MSMEG_0634	PAP2 superfamily protein	18	19	1	1.05556
MSMEG_0635	hypothetical protein	70	59	0.456813	0.842857
MSMEG_0636	hypothetical protein	132	289	0.0431171	2.18939
MSMEG_0637	iron-sulfur binding oxidoreductase	24	7	1	0.291667
MSMEG_0638	hypothetical protein	96	95	1	0.989583
MSMEG_0639	oligopeptide transport ATP-binding protein AppF	1514	754	4.38e-06	0.498018
MSMEG_0640	oligopeptide transport ATP-binding protein OppD	1455	855	0.000564	0.587629
MSMEG_0641	binding-protein-dependent transporters inner membrane component	2346	1121	4.61e-13	0.477835
MSMEG_0642	ABC transporter permease	2341	1168	2.4e-13	0.498932
MSMEG_0643	extracellular solute-binding protein	11243	4884	1.64e-09	0.434404
MSMEG_0644	cupin	54	64	1	1.18519
MSMEG_0645	beta-1,3-glucanase	233	240	1	1.03004
MSMEG_0646	transporter	138	124	0.774846	0.898551
MSMEG_0647	phosphonate ABC transporter ATP-binding protein	280	228	0.471692	0.814286
MSMEG_0648	hypothetical protein	36	13	1.43e-06	0.361111
MSMEG_0649	phosphonate-binding periplasmic protein	1155	1068	1	0.924675
MSMEG_0650	GntR family transcriptional regulator	99	113	1	1.14141
MSMEG_0651	hypothetical protein	23	25	1	1.08696
MSMEG_0652	hypothetical protein	4	5	1	1.25
MSMEG_0654	hypothetical protein	3	2	1	0.666667
MSMEG_0655	glucose 1-dehydrogenase	3	5	1	1.66667
MSMEG_0656	TetR family transcriptional regulator	8	12	1	1.5
MSMEG_0657	Rieske (2Fe-2S) domain-containing protein	15	9	1	0.6
MSMEG_0658	polyamine ABC-transporter inner membrane subunit	8	2	1	0.25
MSMEG_0659	polyamine ABC transporter permease	5	1	1	0.2
MSMEG_0660	extracellular solute-binding protein	96	15	1.29e-63	0.15625
MSMEG_0661	glutamate-1-semialdehyde 2,1-aminomutase	47	20	4.11e-07	0.425532
MSMEG_0662	putrescine transport ATP-binding protein PotG	63	23	6.09e-10	0.365079
MSMEG_0663	TetR family transcriptional regulator	8	15	1	1.875
MSMEG_0664	FAD dependent oxidoreductase	25	13	1	0.52
MSMEG_0665	sarcosine oxidase subunit beta	13	9	1	0.692308
MSMEG_0666	acetyl-CoA synthetase	3	2	1	0.666667
MSMEG_0667	butyryl-CoA dehydrogenase	6	3	1	0.5
MSMEG_0668	integral membrane protein	245	323	1	1.31837
MSMEG_0669	hypothetical protein	54	24	0.000192	0.444444
MSMEG_0670	FAD dependent oxidoreductase	17	12	1	0.705882
MSMEG_0671	S-(hydroxymethyl)glutathione dehydrogenase	276	144	5.57e-05	0.521739
MSMEG_0672	hypothetical protein	1393	607	3.48e-11	0.43575
MSMEG_0673	hypothetical protein	43	37	0.642761	0.860465
MSMEG_0674	ErfK/YbiS/YcfS/YnhG family protein	56	43	0.118543	0.767857
MSMEG_0675	cytochrome P450	6	4	1	0.666667
MSMEG_0676	transcriptional regulatory protein	6	5	1	0.833333
MSMEG_0677	Gly tRNA	97	76	0.362427	0.783505
MSMEG_0678	deoxycytidine triphosphate deaminase	106	121	1	1.14151
MSMEG_0679	hypothetical protein	152	116	0.145467	0.763158
MSMEG_0680	UDP-glucose 6-dehydrogenase	297	224	0.000395	0.754209
MSMEG_0681	P450 heme-thiolate protein	36	30	0.426839	0.833333
MSMEG_0682	hypothetical protein	116	105	0.276059	0.905172
MSMEG_0683	hypothetical protein	180	180	0.509861	1
MSMEG_0684	aldehyde oxidase	28	15	0.000854	0.535714
MSMEG_0685	oxidoreductase, molybdopterin-binding subunit	10	6	1	0.6
MSMEG_0686	oxidoreductase	40	17	3.96e-05	0.425
MSMEG_0687	hypothetical protein	13	16	1	1.23077
MSMEG_0688	aminotransferase	117	107	1	0.91453
MSMEG_0689	hypothetical protein	65	62	0.998752	0.953846
MSMEG_0690	(Fe-S)-binding protein	166	275	0.573533	1.65663
MSMEG_0691	transcriptional regulatory protein	12	18	1	1.5
MSMEG_0692	hypothetical protein	130	212	0.104885	1.63077
MSMEG_0693	hypothetical protein	121	23	4.7e-37	0.190083
MSMEG_0695	isoniazid inductible protein IniA	166	67	1.05e-10	0.403614
MSMEG_0696	hypothetical protein	21	12	1	0.571429
MSMEG_0697	integral membrane protein	54	26	0.00142795	0.481481
MSMEG_0698	isoniazid inductible protein IniC	73	77	1	1.05479
MSMEG_0699	hypothetical protein	103	45	7.02e-09	0.436893
MSMEG_0700	hypothetical protein	135	153	0.979109	1.13333
MSMEG_0701	hypothetical protein	5	5	1	1
MSMEG_0702	monooxygenase	624	810	1	1.29808
MSMEG_0703	hypothetical protein	84	63	0.156802	0.75
MSMEG_0704	LpqJ protein	120	104	0.186777	0.866667
MSMEG_0706	4-carboxy-4-hydroxy-2-oxoadipate aldolase	1	2	1	2
MSMEG_0707	hypothetical protein	1	1	1	1
MSMEG_0708	LysR family transcriptional regulator	8	8	1	1
MSMEG_0709	molecular chaperone DnaK	721	1015	0.0248303	1.40777
MSMEG_0710	co-chaperone GrpE	761	1047	1	1.37582
MSMEG_0711	molecular chaperone DnaJ	194	299	0.32468	1.54124
MSMEG_0712	TetR family transcriptional regulator	68	161	0.00755997	2.36765
MSMEG_0713	MerR family transcriptional regulator	67	83	1	1.23881
MSMEG_0714	acyl-CoA dehydrogenase	8	9	1	1.125
MSMEG_0715	3-oxoacyl-ACP reductase	4	5	1	1.25
MSMEG_0716	major facilitator superfamily protein	1	1	1	1
MSMEG_0717	aldose 1-epimerase	196	191	1	0.97449
MSMEG_0718	acetyl-CoA synthetase	2	1	1	0.5
MSMEG_0719	flavohemoprotein	38	24	0.0309858	0.631579
MSMEG_0720	integral membrane protein	2	1	1	0.5
MSMEG_0722	hypothetical protein	10	11	1	1.1
MSMEG_0723	hypothetical protein	2	2	1	1
MSMEG_0724	IS1137, transposase orfA	17	24	1	1.41176
MSMEG_0725	IS1137, transposase orfB	8	13	1	1.625
MSMEG_0726	hypothetical protein	1045	1041	1	0.996172
MSMEG_0727	hypothetical protein	5	5	1	1
MSMEG_0728	hypothetical protein	390	588	0.112154	1.50769
MSMEG_0729	hypothetical protein	31	27	0.676496	0.870968
MSMEG_0730	oleandomycin glycosyltransferase	6	6	1	1
MSMEG_0731	hypothetical protein	11	14	1	1.27273
MSMEG_0732	chaperone ClpB	105	81	0.131275	0.771429
MSMEG_0733	dihydrodipicolinate reductase N-terminus domain-containing protein	16	18	1	1.125
MSMEG_0734	Rieske (2Fe-2S) domain-containing protein	23	27	1	1.17391
MSMEG_0735	transcriptional regulator	4	6	1	1.5
MSMEG_0736	hypothetical protein	636	711	1	1.11792
MSMEG_0737	dehydrogenase	99	139	1	1.40404
MSMEG_0738	hypothetical protein	18	31	0.578427	1.72222
MSMEG_0739	spou rRNA methylase	19	27	1	1.42105
MSMEG_0740	glycosyl hydrolase	103	148	0.182271	1.43689
MSMEG_0741	hypothetical protein	125	191	0.124273	1.528
MSMEG_0742	transcriptional regulatory protein	11	10	1	0.909091
MSMEG_0743	xanthine dehydrogenase	45	28	0.0136869	0.622222
MSMEG_0744	carbon monoxide dehydrogenase	8	3	1	0.375
MSMEG_0745	2Fe-2S-binding domain-containing protein	15	7	1	0.466667
MSMEG_0746	carbon-monoxide dehydrogenase, large subunit	10	6	1	0.6
MSMEG_0747	carbon monoxide dehydrogenase F protein	3	1	1	0.333333
MSMEG_0748	ATPase	2	1	1	0.5
MSMEG_0749	carbon monoxide dehydrogenase subunit G (CoxG) family protein	2	2	1	1
MSMEG_0750	membrane protein	215	237	1	1.10233
MSMEG_0752	fructose-bisphosphate aldolase	321	103	6.4e-20	0.320872
MSMEG_0753	hypothetical protein	165	222	0.367809	1.34545
MSMEG_0754	hypothetical protein	498	735	0.661096	1.4759
MSMEG_0755	cobalt-zinc-cadmium resistance protein	3	3	1	1
MSMEG_0756	peptidase, M50B family protein	67	80	1	1.19403
MSMEG_0757	hypothetical protein	29	29	1	1
MSMEG_0758	hypothetical protein	5	10	1	2
MSMEG_0759	adenylosuccinate synthetase	111	139	0.680653	1.25225
MSMEG_0760	thioesterase	41	53	1	1.29268
MSMEG_0761	hypothetical protein	596	314	4.35e-05	0.526846
MSMEG_0762	cytochrome P450	191	138	0.148659	0.722513
MSMEG_0763	antibiotic transporter	18	22	1	1.22222
MSMEG_0764	Na+/H+ antiporter	44	59	1	1.34091
MSMEG_0765	hypothetical protein	46	45	1	0.978261
MSMEG_0766	phosphoribosylglycinamide formyltransferase 2	47	61	1	1.29787
MSMEG_0767	hypothetical protein	129	196	0.997749	1.51938
MSMEG_0768	hypothetical protein	107	159	1	1.48598
MSMEG_0769	O-succinylhomoserine sulfhydrylase	141	175	0.94197	1.24113
MSMEG_0770	hypothetical protein	88	179	0.124947	2.03409
MSMEG_0771	short chain dehydrogenase	21	23	1	1.09524
MSMEG_0772	phytase	4	0	1	0
MSMEG_0773	acetyltransferase	20	20	1	1
MSMEG_0775	metallo-beta-lactamase superfamily protein	337	323	0.676496	0.958457
MSMEG_0776	hypothetical protein	217	169	0.0547867	0.778802
MSMEG_0777	F420-dependent glucose-6-phosphate dehydrogenase	917	1177	0.649977	1.28353
MSMEG_0778	transcriptional regulator	55	6	2.17e-97	0.109091
MSMEG_0779	short chain dehydrogenase	351	10	0	0.02849
MSMEG_0780	phosphotransferase enzyme family protein	206	2	0	0.00970874
MSMEG_0781	amino acid permease	309	13	0	0.0420712
MSMEG_0782	class III aminotransferase	96	35	6.72e-12	0.364583
MSMEG_0783	phosphate acetyltransferase	56	55	1	0.982143
MSMEG_0784	acetate kinase	22	32	0.998523	1.45455
MSMEG_0785	hypothetical protein	1	1	1	1
MSMEG_0786	serine/threonine protein kinase	45	67	0.414796	1.48889
MSMEG_0787	extracellular solute-binding protein	120	173	0.221594	1.44167
MSMEG_0788	hypothetical protein	69	82	1	1.18841
MSMEG_0789	thiamine-phosphate pyrophosphorylase	28	47	0.581659	1.67857
MSMEG_0790	NUDIX family hydrolase	66	54	0.356311	0.818182
MSMEG_0791	glycine oxidase ThiO	462	501	0.93927	1.08442
MSMEG_0792	sulfur carrier protein ThiS	543	648	1	1.19337
MSMEG_0793	thiazole synthase	181	196	1	1.08287
MSMEG_0794	hypothetical protein	122	150	1	1.22951
MSMEG_0795	ABC transporter ATP-binding protein	104	127	1	1.22115
MSMEG_0796	ABC transporter	56	69	1	1.23214
MSMEG_0798	hypothetical protein	31	29	0.923151	0.935484
MSMEG_0799	hypothetical protein	17	20	1	1.17647
MSMEG_0800	hypothetical protein	34	26	0.356048	0.764706
MSMEG_0801	IS1096, tnpR protein	267	425	0.300489	1.59176
MSMEG_0802	IS1096, tnpA protein	14	12	1	0.857143
MSMEG_0803	hypothetical protein	6	6	1	1
MSMEG_0805	hypothetical protein	11	16	1	1.45455
MSMEG_0806	hydrolase	266	366	1	1.37594
MSMEG_0807	leupeptin-inactivating enzyme 1	48	65	1	1.35417
MSMEG_0808	chalcone synthase Pks10	2	1	1	0.5
MSMEG_0809	isoprenylcysteine carboxyl methyltransferase	1	0	1	0
MSMEG_0810	pyrimidine permease RutG	46	32	0.0481079	0.695652
MSMEG_0811	oxidoreductase	1	0	1	0
MSMEG_0812	amino acid transporter	7	4	1	0.571429
MSMEG_0813	hypothetical protein	9	17	1	1.88889
MSMEG_0814	membrane protein	657	1046	0.22309	1.59209
MSMEG_0815	TetR family transcriptional regulator	33	31	0.650229	0.939394
MSMEG_0816	flavin-binding monooxygenase	42	75	0.442527	1.78571
MSMEG_0817	LysR family transcriptional regulator	6	3	1	0.5
MSMEG_0818	transporter major facilitator family protein	27	17	0.0311155	0.62963
MSMEG_0819	N-carbamoyl-L-amino acid amidohydrolase	26	20	1	0.769231
MSMEG_0820	hypothetical protein	35	12	1.84e-07	0.342857
MSMEG_0821	glutamyl-tRNA(Gln) amidotransferase subunit A	17	11	1	0.647059
MSMEG_0822	cytochrome P450	10	6	1	0.6
MSMEG_0823	hypothetical protein	166	232	0.966409	1.39759
MSMEG_0824	hypothetical protein	289	355	1	1.22837
MSMEG_0825	phosphomethylpyrimidine kinase	351	502	0.558607	1.4302
MSMEG_0826	thiamine biosynthesis protein ThiC	1032	1142	0.951517	1.10659
MSMEG_0827	major facilitator superfamily protein	2	3	1	1.5
MSMEG_0828	immunogenic protein MPT63	185	221	1	1.19459
MSMEG_0829	exodeoxyribonuclease III	72	104	1	1.44444
MSMEG_0830	acetyltransferase, gnat family protein	20	30	1	1.5
MSMEG_0831	short chain dehydrogenase	1	1	1	1
MSMEG_0832	peptide deformylase	168	276	0.171906	1.64286
MSMEG_0833	hypothetical protein	701	1010	0.874235	1.4408
MSMEG_0834	tuberculin-like protein	225	364	0.106347	1.61778
MSMEG_0835	copper/zinc superoxide dismutase	877	1454	0.313156	1.65792
MSMEG_0836	carboxylate-amine ligase	168	335	0.00128017	1.99405
MSMEG_0837	hypothetical protein	48	98	0.128482	2.04167
MSMEG_0838	AsnC family transcriptional regulator	23	21	1	0.913043
MSMEG_0839	ATP-dependent protease La	33	22	0.136599	0.666667
MSMEG_0840	hypothetical protein	70	85	1	1.21429
MSMEG_0842	hypothetical protein	142	214	1	1.50704
MSMEG_0843	monovalent cation/H+ antiporter subunit G	33	57	0.637762	1.72727
MSMEG_0844	monovalent cation/H+ antiporter subunit F	32	67	0.201311	2.09375
MSMEG_0845	monovalent cation/H+ antiporter subunit E	65	178	0.000217	2.73846
MSMEG_0846	monovalent cation/H+ antiporter subunit D	29	71	0.00228571	2.44828
MSMEG_0847	monovalent cation/H+ antiporter subunit C	42	100	0.0213522	2.38095
MSMEG_0848	monovalent cation/H+ antiporter subunit A	30	54	0.154261	1.8
MSMEG_0849	oxygenase	10	11	1	1.1
MSMEG_0850	hypothetical protein	7	4	1	0.571429
MSMEG_0851	citrate transporter	2	1	1	0.5
MSMEG_0852	hypothetical protein	11	8	1	0.727273
MSMEG_0853	hypothetical protein	15	17	1	1.13333
MSMEG_0854	two-component system sensor kinase	34	22	0.0559111	0.647059
MSMEG_0855	hypothetical protein	11	13	1	1.18182
MSMEG_0856	LuxR family transcriptional regulator	23	19	1	0.826087
MSMEG_0857	hypothetical protein	28	45	0.792769	1.60714
MSMEG_0858	cell division control protein Cdc48	37	39	0.956625	1.05405
MSMEG_0859	TetR family transcriptional regulator	119	177	0.134235	1.48739
MSMEG_0860	CDP-diacylglycerol--serine O-phosphatidyltransferase	78	96	1	1.23077
MSMEG_0861	phosphatidylserine decarboxylase	50	63	1	1.26
MSMEG_0862	molybdopterin biosynthesis protein MoeA	39	62	0.809485	1.58974
MSMEG_0863	short chain dehydrogenase	103	190	0.0610777	1.84466
MSMEG_0864	membrane flanked domain-containing protein	8	10	1	1.25
MSMEG_0865	membrane flanked domain-containing protein	9	9	1	1
MSMEG_0866	DNA or RNA helicase of superfamily protein II	81	98	0.767264	1.20988
MSMEG_0867	hydrolase	131	163	1	1.24427
MSMEG_0870	oxidoreductase	10	5	1	0.5
MSMEG_0871	aldehyde or xanthine dehydrogenase, molybdopterin binding subunit protein	18	6	1	0.333333
MSMEG_0872	twin-arginine translocation pathway signal	48	21	0.000104	0.4375
MSMEG_0874	GntR family transcriptional regulator	5	7	1	1.4
MSMEG_0875	sialic acid transporter	38	35	0.445945	0.921053
MSMEG_0876	short chain dehydrogenase	16	29	1	1.8125
MSMEG_0877	dihydrodipicolinate synthase	31	27	0.553879	0.870968
MSMEG_0878	transcriptional regulator	20	17	1	0.85
MSMEG_0879	hypothetical protein	6	15	1	2.5
MSMEG_0880	molecular chaperone GroEL	2142	4863	5.11e-10	2.27031
MSMEG_0881	hypothetical protein	4	6	1	1.5
MSMEG_0882	hypothetical protein	138	118	0.328726	0.855072
MSMEG_0883	amidohydrolase	41	34	0.102363	0.829268
MSMEG_0884	glyoxalase	13	14	1	1.07692
MSMEG_0885	hypothetical protein	28	28	1	1
MSMEG_0886	serine/threonine protein kinase	37	29	0.133039	0.783784
MSMEG_0887	hypothetical protein	183	167	0.73904	0.912568
MSMEG_0888	hypothetical protein	23	22	1	0.956522
MSMEG_0889	succinate-semialdehyde dehydrogenase	139	174	1	1.2518
MSMEG_0890	HD domain-containing protein	39	32	0.4387	0.820513
MSMEG_0891	polyphosphate kinase	788	1238	0.382247	1.57107
MSMEG_0892	hypothetical protein	41	74	0.400087	1.80488
MSMEG_0893	hypothetical protein	15	12	1	0.8
MSMEG_0894	dihydrodipicolinate reductase	8	9	1	1.125
MSMEG_0895	GntR family transcriptional regulator	230	248	1	1.07826
MSMEG_0896	integral membrane transporter	18	22	1	1.22222
MSMEG_0897	hypothetical protein	16	16	1	1
MSMEG_0898	tagatose-1,6-bisphosphate aldolase GatY	13	15	1	1.15385
MSMEG_0899	prolyl oligopeptidase	57	85	0.163315	1.49123
MSMEG_0900	eptc-inducible aldehyde dehydrogenase	125	114	1	0.912
MSMEG_0901	hypothetical protein	54	62	1	1.14815
MSMEG_0902	cyclopropane-fatty-acyl-phospholipid synthase	17	18	1	1.05882
MSMEG_0903	dihydrolipoamide dehydrogenase	1238	1743	9.38e-05	1.40792
MSMEG_0904	hypothetical protein	88	190	0.0657463	2.15909
MSMEG_0905	hypothetical protein	113	145	1	1.28319
MSMEG_0906	DNA-binding protein	16	18	1	1.125
MSMEG_0907	hypothetical protein	12	9	1	0.75
MSMEG_0908	hypothetical protein	11	8	1	0.727273
MSMEG_0909	acyl-ACP thioesterase	193	208	1	1.07772
MSMEG_0910	hypothetical protein	17	17	1	1
MSMEG_0911	isocitrate lyase	776	361	4.14e-09	0.465206
MSMEG_0912	3-hydroxybutyryl-CoA dehydrogenase	142	147	1	1.03521
MSMEG_0913	methoxy mycolic acid synthase 1	548	691	1	1.26095
MSMEG_0914	hypothetical protein	9	11	1	1.22222
MSMEG_0915	polyphosphate kinase	101	141	1	1.39604
MSMEG_0916	TetR family transcriptional regulator	258	312	1	1.2093
MSMEG_0917	hypothetical protein	109	93	0.718792	0.853211
MSMEG_0918	XRE family transcriptional regulator	4211	1604	4.53e-12	0.380907
MSMEG_0919	heparin-binding hemagglutinin	2203	1053	1.49e-06	0.477985
MSMEG_0920	hypothetical protein	617	971	0.211447	1.57374
MSMEG_0921	hypothetical protein	116	214	0.22161	1.84483
MSMEG_0922	deoxyribose-phosphate aldolase	36	68	0.243902	1.88889
MSMEG_0923	hypothetical protein	130	195	0.116375	1.5
MSMEG_0924	carbon-nitrogen hydrolase	171	175	1	1.02339
MSMEG_0925	hypothetical protein	10	9	1	0.9
MSMEG_0926	hypothetical protein	50	62	1	1.24
MSMEG_0927	hypothetical protein	62	54	0.559198	0.870968
MSMEG_0928	UDP-N-acetylenolpyruvoylglucosamine reductase	31	45	1	1.45161
MSMEG_0929	ErfK/YbiS/YcfS/YnhG family protein	194	199	0.756509	1.02577
MSMEG_0930	serine 3-dehydrogenase	103	138	1	1.33981
MSMEG_0931	hypothetical protein	1	0	1	0
MSMEG_0932	ROK family protein	104	185	0.00811719	1.77885
MSMEG_0933	hypothetical protein	160	148	0.961295	0.925
MSMEG_0934	hypothetical protein	102	116	1	1.13725
MSMEG_0935	2,3-bisphosphoglycerate-independent phosphoglycerate mutase	1009	1372	0.883585	1.35976
MSMEG_0936	sensor histidine kinase SenX3	584	436	0.0887792	0.746575
MSMEG_0937	DNA-binding response regulator RegX3	1390	1133	0.507797	0.815108
MSMEG_0938	hypothetical protein	248	188	0.210431	0.758065
MSMEG_0939	Ppx/GppA phosphatase	796	1036	1	1.30151
MSMEG_0940	hypothetical protein	272	394	0.496556	1.44853
MSMEG_0941	AP endonuclease, family protein 2	34	44	1	1.29412
MSMEG_0942	hypothetical protein	23	34	1	1.47826
MSMEG_0943	pyrroline-5-carboxylate reductase	64	123	0.141285	1.92188
MSMEG_0944	DNA binding domain-containing protein	2281	1786	0.0177357	0.78299
MSMEG_0945	hypothetical protein	1336	2305	0.0215611	1.7253
MSMEG_0946	NAD dependent epimerase/dehydratase	187	235	1	1.25668
MSMEG_0947	acyltransferase	170	160	1	0.941176
MSMEG_0948	hypothetical protein	221	238	1	1.07692
MSMEG_0949	HAD-superfamily hydrolase	76	60	0.0668857	0.789474
MSMEG_0950	hypothetical protein	4	6	1	1.5
MSMEG_0951	glutaredoxin	39	49	1	1.25641
MSMEG_0952	glutamyl-tRNA reductase	388	487	1	1.25515
MSMEG_0953	porphobilinogen deaminase	275	401	0.450279	1.45818
MSMEG_0954	uroporphyrinogen-III synthase	183	260	0.846759	1.42077
MSMEG_0955	hypothetical protein	2	2	1	1
MSMEG_0956	delta-aminolevulinic acid dehydratase	46	63	1	1.36957
MSMEG_0957	hypothetical protein	13	20	1	1.53846
MSMEG_0958	hypothetical protein	32	55	0.67688	1.71875
MSMEG_0959	transmembrane protein	300	593	0.00209202	1.97667
MSMEG_0960	transmembrane protein	78	109	1	1.39744
MSMEG_0962	TetR family transcriptional regulator	15	22	1	1.46667
MSMEG_0963	hypothetical protein	20	21	1	1.05
MSMEG_0964	pyridoxamine 5'-phosphate oxidase	83	77	0.702079	0.927711
MSMEG_0965	porin	13528	13331	0.0303994	0.985438
MSMEG_0966	hypothetical protein	33	24	0.210144	0.727273
MSMEG_0967	hypothetical protein	60	43	0.23098	0.716667
MSMEG_0968	cytochrome P450	12	7	1	0.583333
MSMEG_0969	glutamate-1-semialdehyde aminotransferase	176	158	0.581659	0.897727
MSMEG_0970	phosphoglycerate mutase	154	155	1	1.00649
MSMEG_0971	hypothetical protein	148	136	0.623007	0.918919
MSMEG_0972	cytochrome C biogenesis protein transmembrane region	51	54	1	1.05882
MSMEG_0973	hypothetical protein	180	198	0.754864	1.1
MSMEG_0974	cytochrome C biogenesis protein CcsB	188	210	1	1.11702
MSMEG_0975	hypothetical protein	81	77	1	0.950617
MSMEG_0976	hypothetical protein	503	371	0.0285189	0.737575
MSMEG_0977	hypothetical protein	59	101	0.56754	1.71186
MSMEG_0978	class V aminotransferase	42	69	0.73494	1.64286
MSMEG_0979	keratin associated protein	93	61	0.101389	0.655914
MSMEG_0980	signal transduction histidine kinase	3	1	1	0.333333
MSMEG_0981	two-component system regulator	33	10	4.87e-08	0.30303
MSMEG_0982	immunogenic protein	32	15	0.0010823	0.46875
MSMEG_0983	two-component system response regulator	73	49	0.0489017	0.671233
MSMEG_0984	trap transporter 4tm/12tm fusion protein	7	5	1	0.714286
MSMEG_0985	sugar transporter family protein	75	113	0.386712	1.50667
MSMEG_0986	RemM protein	138	153	1	1.1087
MSMEG_0987	hypothetical protein	3986	2425	0.000677	0.608379
MSMEG_0988	1,4-dihydroxy-2-naphthoate octaprenyltransferase	55	35	0.0268045	0.636364
MSMEG_0989	hypothetical protein	2303	2444	1	1.06122
MSMEG_0990	5'-methylthioadenosine phosphorylase	106	98	0.301535	0.924528
MSMEG_0991	NAD-dependent epimerase/dehydratase	66	64	0.453983	0.969697
MSMEG_0992	2-nitropropane dioxygenase	5	7	1	1.4
MSMEG_0993	histidine kinase	19	17	1	0.894737
MSMEG_0994	DNA-binding response regulator ResD	19	20	1	1.05263
MSMEG_0995	glycosyl transferase family protein	12	10	1	0.833333
MSMEG_0996	hypothetical protein	5	5	1	1
MSMEG_0997	hypothetical protein	14	12	1	0.857143
MSMEG_0998	oxidoreductase, molybdopterin binding	4	3	1	0.75
MSMEG_0999	integral membrane protein	22	24	1	1.09091
MSMEG_1000	hypothetical protein	6	2	1	0.333333
MSMEG_1001	acetyltransferase, gnat family protein	25	21	1	0.84
MSMEG_1002	IS1096, tnpR protein	277	427	0.452895	1.54152
MSMEG_1003	IS1096, tnpA protein	14	13	1	0.928571
MSMEG_1005	methyltransferase type 11	23	14	1	0.608696
MSMEG_1006	aminoglycoside phosphotransferase	63	69	0.8179	1.09524
MSMEG_1007	transporter	10	16	1	1.6
MSMEG_1008	hypothetical protein	6	4	1	0.666667
MSMEG_1009	cytochrome p450	6	15	1	2.5
MSMEG_1010	TetR family transcriptional regulator	47	59	1	1.25532
MSMEG_1011	short chain dehydrogenase	32	51	0.814685	1.59375
MSMEG_1012	alkaline phosphatase	3003	7233	1	2.40859
MSMEG_1013	hypothetical protein	21	25	1	1.19048
MSMEG_1014	DNA polymerase IV	26	29	1	1.11538
MSMEG_1015	TetR family transcriptional regulator	60	62	1	1.03333
MSMEG_1016	hypothetical protein	2	4	1	2
MSMEG_1017	glutaredoxin	3871	3989	1	1.03048
MSMEG_1019	ribonucleotide-diphosphate reductase subunit alpha	2285	2624	0.465008	1.14836
MSMEG_1021	glyoxalase/bleomycin resistance protein/dioxygenase	7	10	1	1.42857
MSMEG_1023	integral membrane transporter	64	81	1	1.26562
MSMEG_1024	hypothetical protein	51	113	0.114628	2.21569
MSMEG_1025	TetR family transcriptional regulator	2	2	1	1
MSMEG_1026	acetyltransferase	22	25	1	1.13636
MSMEG_1027	hypothetical protein	5	10	1	2
MSMEG_1028	geranylgeranyl reductase	940	884	1	0.940426
MSMEG_1029	transcriptional regulatory protein	88	93	0.691413	1.05682
MSMEG_1030	monooxygenase	558	441	0.487559	0.790323
MSMEG_1031	hypothetical protein	66	72	1	1.09091
MSMEG_1032	hypothetical protein	292	282	0.812738	0.965753
MSMEG_1033	ribonucleotide-diphosphate reductase subunit beta	935	1020	1	1.09091
MSMEG_1034	esterase	38	61	0.714552	1.60526
MSMEG_1035	hypothetical protein	28	34	1	1.21429
MSMEG_1037	alcohol dehydrogenase	226	252	1	1.11504
MSMEG_1038	GTP cyclohydrolase II	859	1080	1	1.25728
MSMEG_1039	periplasmic binding protein	18	26	1	1.44444
MSMEG_1041	phosphoserine phosphatase	186	225	1	1.20968
MSMEG_1042	hypothetical protein	622	838	0.784649	1.34727
MSMEG_1043	GntR family transcriptional regulator	7	8	1	1.14286
MSMEG_1044	hypothetical protein	14	31	0.0404584	2.21429
MSMEG_1045	integral membrane protein	15	19	1	1.26667
MSMEG_1046	molybdenum ABC transporter ATPase	66	73	0.997469	1.10606
MSMEG_1047	nudix hydrolase	183	264	0.273964	1.44262
MSMEG_1048	enoyl-CoA hydratase	61	92	1	1.5082
MSMEG_1049	UbiE/COQ5 family methyltransferase	49	117	0.00283043	2.38776
MSMEG_1050	SAM-dependent methyltransferase	22	51	0.0231711	2.31818
MSMEG_1051	hypothetical protein	110	107	0.418174	0.972727
MSMEG_1052	amino acid carrier protein	1114	216	3.17e-138	0.193896
MSMEG_1053	hypothetical protein	49	57	1	1.16327
MSMEG_1054	hypothetical protein	4	3	1	0.75
MSMEG_1055	hexapeptide transferase	234	306	0.771486	1.30769
MSMEG_1057	isopentenyl pyrophosphate isomerase	49	58	1	1.18367
MSMEG_1058	IS1096, tnpR protein	286	453	0.232916	1.58392
MSMEG_1059	IS1096, tnpA protein	12	14	1	1.16667
MSMEG_1060	Lsr2 protein	1407	2889	0.0270845	2.0533
MSMEG_1061	phosphohydrolase	464	437	0.360511	0.94181
MSMEG_1062	O-succinylbenzoic acid--CoA ligase	81	79	0.553253	0.975309
MSMEG_1063	hypothetical protein	104	115	1	1.10577
MSMEG_1064	phosphate/sulfate permease	2054	1653	0.000124	0.804771
MSMEG_1065	hypothetical protein	2230	2317	1	1.03901
MSMEG_1066	hypothetical protein	3903	4105	1	1.05176
MSMEG_1067	hypothetical protein	53	34	0.0644328	0.641509
MSMEG_1068	regulatory protein	7	10	1	1.42857
MSMEG_1069	amino acid permease	2	1	1	0.5
MSMEG_1070	3-oxoacyl-ACP reductase	2	2	1	1
MSMEG_1071	3-oxoacyl-ACP reductase	13	10	1	0.769231
MSMEG_1072	agmatinase	3	2	1	0.666667
MSMEG_1073	short chain dehydrogenase	44	86	0.219364	1.95455
MSMEG_1074	polysaccharide deacetylase	33	38	1	1.15152
MSMEG_1075	naphthoate synthase	52	72	1	1.38462
MSMEG_1076	hypothetical protein	2044	1408	0.00182065	0.688845
MSMEG_1077	hypothetical protein	171	140	0.0930028	0.818713
MSMEG_1078	hydrolase	212	248	0.97445	1.16981
MSMEG_1079	hypothetical protein	112	0	0	0
MSMEG_1080	large subunit of N,N-dimethylformamidase	98	3	0	0.0306122
MSMEG_1081	hypothetical protein	10	0	1	0
MSMEG_1082	response regulator	196	0	0	0
MSMEG_1084	peptide/opine/nickel uptake family protein ABC transporter periplasmic substrate-binding protein	283	0	0	0
MSMEG_1085	dipeptide transporter permease DppB	262	0	0	0
MSMEG_1086	ABC transporter permease	201	0	0	0
MSMEG_1088	glutamyl-tRNA(Gln)/aspartyl-tRNA(Asn) amidotransferase subunit alpha	370	5	0	0.0135135
MSMEG_1089	hypothetical protein	1707	149	0	0.0872876
MSMEG_1090	amidase	619	52	0	0.0840065
MSMEG_1091	urease accessory protein UreE	168	9	0	0.0535714
MSMEG_1092	urease accessory protein UreF	80	5	2.91e-274	0.0625
MSMEG_1093	bifunctional urease subunit gamma/beta	155	8	0	0.0516129
MSMEG_1094	urease subunit alpha	69	5	3.27e-272	0.0724638
MSMEG_1095	urease accessory protein UreG	55	4	1.55e-279	0.0727273
MSMEG_1096	urease accessory protein UreD	6	0	1	0
MSMEG_1097	glycosyl transferase family protein	21	4	1	0.190476
MSMEG_1098	acyl-CoA synthetase	13	14	1	1.07692
MSMEG_1099	hypothetical protein	4	2	1	0.5
MSMEG_1100	DGPFAETKE domain-containing protein	5	8	1	1.6
MSMEG_1101	hypothetical protein	9	6	1	0.666667
MSMEG_1102	twin-arginine translocation pathway signal	18	23	1	1.27778
MSMEG_1103	O-succinylbenzoate synthase	19	20	1	1.05263
MSMEG_1106	AraC family transcriptional regulator	17	11	1	0.647059
MSMEG_1107	isonitrile hydratase	26	17	1	0.653846
MSMEG_1108	alpha/beta hydrolase	153	207	0.365916	1.35294
MSMEG_1109	2-succinyl-5-enolpyruvyl-6-hydroxy-3-cyclohexene-1-carboxylate synthase	83	104	0.618749	1.25301
MSMEG_1110	transmembrane protein	46	65	1	1.41304
MSMEG_1111	hypothetical protein	26	24	1	0.923077
MSMEG_1112	aconitate hydratase	50	30	0.00104355	0.6
MSMEG_1113	glycosyl transferase family protein	435	325	0.00286388	0.747126
MSMEG_1114	short chain dehydrogenase	28	34	1	1.21429
MSMEG_1115	ubiquinone/menaquinone biosynthesis methyltransferase	40	65	0.716913	1.625
MSMEG_1116	gamma-glutamylisopropylamide synthetase	5	11	1	2.2
MSMEG_1117	transcriptional regulator	10	14	1	1.4
MSMEG_1118	amino acid permease	2	7	1	3.5
MSMEG_1119	glutamine amidotransferase	11	19	1	1.72727
MSMEG_1120	nitrilase/cyanide hydratase and apolipoprotein N-acyltransferase	14	27	1	1.92857
MSMEG_1121	hypothetical protein	5	6	1	1.2
MSMEG_1122	hypothetical protein	57	114	0.237913	2
MSMEG_1123	cobalamin synthesis protein	61	78	1	1.27869
MSMEG_1124	ferredoxin FdxA	43	55	1	1.27907
MSMEG_1125	ArsR family transcriptional regulator	3	6	1	2
MSMEG_1126	hypothetical protein	17	19	1	1.11765
MSMEG_1127	transmembrane protein	6	5	1	0.833333
MSMEG_1128	hypothetical protein	26	67	0.0032136	2.57692
MSMEG_1129	D-amino-acid dehydrogenase	106	428	2.43e-33	4.03774
MSMEG_1130	hypothetical protein	71	277	8.5e-12	3.90141
MSMEG_1131	tryptophan-rich sensory protein	242	342	0.246801	1.41322
MSMEG_1132	FAD binding domain-containing protein	20	14	1	0.7
MSMEG_1133	bifunctional short chain isoprenyl diphosphate synthase	84	114	1	1.35714
MSMEG_1134	heat shock protein HtpX	75	59	0.0695508	0.786667
MSMEG_1135	hypothetical protein	26	0	1	0
MSMEG_1136	hypothetical protein	611	503	0.0436238	0.823241
MSMEG_1137	amino acid permease	1	2	1	2
MSMEG_1139	transcriptional regulator	6	7	1	1.16667
MSMEG_1140	NAD(P)H-dependent glycerol-3-phosphate dehydrogenase	35	31	0.55618	0.885714
MSMEG_1141	ABC transporter	3	4	1	1.33333
MSMEG_1142	ABC transporter	3	4	1	1.33333
MSMEG_1143	mce related protein	9	9	1	1
MSMEG_1144	virulence factor Mce family protein	22	24	1	1.09091
MSMEG_1145	virulence factor Mce family protein	16	20	1	1.25
MSMEG_1146	virulence factor Mce family protein	16	20	1	1.25
MSMEG_1147	mce related protein	7	10	1	1.42857
MSMEG_1148	mce related protein	10	12	1	1.2
MSMEG_1149	hypothetical protein	34	46	1	1.35294
MSMEG_1150	hypothetical protein	22	29	1	1.31818
MSMEG_1151	DNA-binding protein	102	47	8.1e-06	0.460784
MSMEG_1152	citrate-proton symporter	34	9	1.52e-14	0.264706
MSMEG_1153	FAD dependent oxidoreductase	52	17	7.54e-13	0.326923
MSMEG_1154	formyl-coenzyme A transferase	126	45	4.55e-14	0.357143
MSMEG_1155	carnitinyl-CoA dehydratase	39	15	4.43e-06	0.384615
MSMEG_1156	dihydrodipicolinate synthetase	29	11	2.2e-06	0.37931
MSMEG_1157	short chain dehydrogenase	47	16	1.84e-08	0.340426
MSMEG_1158	5-oxovalerate dehydrogenase	24	9	1	0.375
MSMEG_1159	ABC transporter	10	5	1	0.5
MSMEG_1160	nitrate/sulfonate/bicarbonate ABC transporter ATPase	2	0	1	0
MSMEG_1161	taurine transporter permease TauC	2	2	1	1
MSMEG_1162	nitrilotriacetate monooxygenase component A	3	1	1	0.333333
MSMEG_1163	hypothetical protein	1	1	1	1
MSMEG_1165	nucleotide-binding protein	739	815	1	1.10284
MSMEG_1166	Tyr tRNA	18	33	0.267942	1.83333
MSMEG_1167	cytochrome P450	19	13	1	0.684211
MSMEG_1168	transcriptional regulator	3	4	1	1.33333
MSMEG_1169	integral membrane transporter	94	69	0.125634	0.734043
MSMEG_1170	hypothetical protein	18	11	1	0.611111
MSMEG_1171	low molecular weight phosphotyrosine protein phosphatase	7	7	1	1
MSMEG_1172	arsenic resistance protein	7	8	1	1.14286
MSMEG_1173	ArsR family transcriptional regulator	5	4	1	0.8
MSMEG_1174	cadmium inducible protein cadi	34	32	0.990659	0.941176
MSMEG_1175	transcriptional regulatory protein	11	13	1	1.18182
MSMEG_1176	hypothetical protein	36	41	1	1.13889
MSMEG_1177	cytosine/purines uracil thiamine allantoin permease	22	2	1	0.0909091
MSMEG_1178	transcriptional regulator	22	10	1	0.454545
MSMEG_1179	urocanate hydratase	38	18	1.22e-05	0.473684
MSMEG_1180	allantoate amidohydrolase	26	14	1	0.538462
MSMEG_1181	N-formimino-L-glutamate deiminase	14	11	1	0.785714
MSMEG_1182	imidazolonepropionase	30	19	0.0266631	0.633333
MSMEG_1183	histidine ammonia-lyase	49	34	0.0109252	0.693878
MSMEG_1184	serine esterase, cutinase	595	121	6.17e-63	0.203361
MSMEG_1185	AsnC family transcriptional regulator	45	25	0.00408011	0.555556
MSMEG_1186	permease	3	3	1	1
MSMEG_1187	N-acyl-D-aspartate deacylase	8	5	1	0.625
MSMEG_1188	hypothetical protein	268	156	7.45e-09	0.58209
MSMEG_1189	hypothetical protein	28	37	1	1.32143
MSMEG_1190	serine/threonine protein kinase	2	3	1	1.5
MSMEG_1191	hypothetical protein	27	40	1	1.48148
MSMEG_1192	M23 peptidase domain-containing protein	1	0	1	0
MSMEG_1193	TROVE domain-containing protein	17	14	1	0.823529
MSMEG_1194	hypothetical protein	126	130	0.838933	1.03175
MSMEG_1195	hypothetical protein	27	33	1	1.22222
MSMEG_1196	SNF2 domain-containing protein	15	11	1	0.733333
MSMEG_1198	hypothetical protein	23	13	1	0.565217
MSMEG_1199	hypothetical protein	31	42	1	1.35484
MSMEG_1200	serine/threonine protein kinase	4	5	1	1.25
MSMEG_1201	hypothetical protein	6	7	1	1.16667
MSMEG_1202	hypothetical protein	2	1	1	0.5
MSMEG_1203	methoxy mycolic acid synthase 1	387	139	9.8e-15	0.359173
MSMEG_1204	3-oxoacyl-ACP synthase	58	28	2.96e-05	0.482759
MSMEG_1205	cyclopropane-fatty-acyl-phospholipid synthase	469	127	3.08e-31	0.270789
MSMEG_1206	hypothetical protein	199	207	1	1.0402
MSMEG_1207	glycosyltransferase, group I	10	6	1	0.6
MSMEG_1208	glycosyltransferase, group I	6	5	1	0.833333
MSMEG_1209	glycosidase	5	4	1	0.8
MSMEG_1210	hypothetical protein	51	51	0.88383	1
MSMEG_1211	Fatty acid desaturase	850	840	1	0.988235
MSMEG_1212	hypothetical protein	18	41	0.0285213	2.27778
MSMEG_1213	cytochrome P450 monooxygenase	12	10	1	0.833333
MSMEG_1214	oxidoreductase	13	13	1	1
MSMEG_1215	serine/threonine protein kinase	109	146	1	1.33945
MSMEG_1216	ABC transporter periplasmic protein	88	25	5.02e-18	0.284091
MSMEG_1217	ABC transporter ATP-binding protein	27	11	3.92e-05	0.407407
MSMEG_1218	ABC transporter ATP-binding protein	39	16	2.29e-05	0.410256
MSMEG_1219	ABC transporter permease	20	8	1	0.4
MSMEG_1220	ABC transporter permease	24	11	1	0.458333
MSMEG_1221	rifampin ADP-ribosyl transferase	61	55	0.700993	0.901639
MSMEG_1222	ISMsm6, transposase	9	8	1	0.888889
MSMEG_1223	hypothetical protein	15	10	1	0.666667
MSMEG_1224	rifampin ADP-ribosyl transferase	10	13	1	1.3
MSMEG_1225	hypothetical protein	88	67	0.231663	0.761364
MSMEG_1226	sulfatase-modifying factor 1	28	23	0.442762	0.821429
MSMEG_1227	GntR family transcriptional regulator	5	6	1	1.2
MSMEG_1228	sulfatase	4	4	1	1
MSMEG_1229	DNA gyrase subunit B	45	45	0.834333	1
MSMEG_1232	ABC transporter substrate-binding protein	52	0	0	0
MSMEG_1234	taurine import ATP-binding protein TauB	27	0	0	0
MSMEG_1235	sulfate permease	12	1	1	0.0833333
MSMEG_1236	Mpr protein	34	17	0.00197999	0.5
MSMEG_1237	hypothetical protein	78	43	0.0109271	0.551282
MSMEG_1238	type III restriction enzyme, res subunit	66	89	0.523352	1.34848
MSMEG_1239	ISMsm4, transposase	7	5	1	0.714286
MSMEG_1240	hypothetical protein	12	16	1	1.33333
MSMEG_1241	hypothetical protein	5	7	1	1.4
MSMEG_1242	cysteine desulfurase IscS	254	242	0.310727	0.952756
MSMEG_1243	hypothetical protein	359	405	1	1.12813
MSMEG_1244	hypothetical protein	395	412	1	1.04304
MSMEG_1245	phosphoadenosine phosphosulfate reductase	1210	1138	1	0.940496
MSMEG_1246	hypothetical protein	339	309	0.139112	0.911504
MSMEG_1247	hypothetical protein	221	214	1	0.968326
MSMEG_1248	hypothetical protein	522	511	0.231419	0.978927
MSMEG_1249	ISMsm7, transposase orfB	49	43	0.567271	0.877551
MSMEG_1250	ISMsm7, transposase orfA	48	36	0.285325	0.75
MSMEG_1251	hypothetical protein	66	48	0.226857	0.727273
MSMEG_1252	hypothetical protein	52	47	0.0798173	0.903846
MSMEG_1253	hypothetical protein	53	32	0.00455935	0.603774
MSMEG_1254	DEAD/DEAH box helicase	100	86	0.0817752	0.86
MSMEG_1255	UvrD/REP helicase	88	107	1	1.21591
MSMEG_1256	hypothetical protein	58	70	1	1.2069
MSMEG_1257	IS1096, tnpR protein	292	424	0.739013	1.45205
MSMEG_1258	IS1096, tnpA protein	12	13	1	1.08333
MSMEG_1259	hypothetical protein	7	9	1	1.28571
MSMEG_1260	hypothetical protein	155	164	1	1.05806
MSMEG_1261	hypothetical protein	119	104	0.844509	0.87395
MSMEG_1262	hypothetical protein	43	52	1	1.2093
MSMEG_1263	hypothetical protein	14	12	1	0.857143
MSMEG_1264	prophage Lp1 protein 5	53	32	0.0531918	0.603774
MSMEG_1265	hypothetical protein	234	291	1	1.24359
MSMEG_1266	ankyrin	8	12	1	1.5
MSMEG_1268	nudix hydrolase	31	30	0.926274	0.967742
MSMEG_1269	Ser/Thr protein phosphatase	60	39	0.0184396	0.65
MSMEG_1270	hypothetical protein	50	34	0.117805	0.68
MSMEG_1271	hypothetical protein	10	18	1	1.8
MSMEG_1272	ribosylglycohydrolase	13	16	1	1.23077
MSMEG_1273	hypothetical protein	28	9	6.2e-07	0.321429
MSMEG_1274	gluconolactonase	7	5	1	0.714286
MSMEG_1275	HNH nuclease	6	6	1	1
MSMEG_1276	hypothetical protein	5	2	1	0.4
MSMEG_1277	hypothetical protein	56	55	0.985069	0.982143
MSMEG_1278	death-on-curing protein	17	15	1	0.882353
MSMEG_1279	hypothetical protein	83	59	0.0825249	0.710843
MSMEG_1280	hypothetical protein	183	143	0.364648	0.781421
MSMEG_1281	hypothetical protein	54	41	0.237913	0.759259
MSMEG_1282	hypothetical protein	20	16	1	0.8
MSMEG_1283	ribbon-helix-helix transcription factor, family protein	102	125	1	1.22549
MSMEG_1284	twitching motility protein PilT	71	61	0.493134	0.859155
MSMEG_1285	hypothetical protein	118	161	0.802442	1.36441
MSMEG_1286	sulfatase	31	29	0.417247	0.935484
MSMEG_1287	cyclase/dehydrase	18	12	1	0.666667
MSMEG_1288	hypothetical protein	7	5	1	0.714286
MSMEG_1289	hypothetical protein	3	4	1	1.33333
MSMEG_1290	dihydroxy-acid dehydratase	1	2	1	2
MSMEG_1291	oxidoreductase	172	74	4.76e-11	0.430233
MSMEG_1292	FAD binding domain-containing protein	44	18	1.32e-05	0.409091
MSMEG_1293	xanthine/uracil permeases family protein	251	27	7.28e-285	0.10757
MSMEG_1294	OHCU decarboxylase	358	68	1.2e-51	0.189944
MSMEG_1295	transthyretin	319	61	4.83e-41	0.191223
MSMEG_1296	uricase	439	89	4.01e-70	0.202733
MSMEG_1297	hydroxydechloroatrazine ethylaminohydrolase	84	19	7.21e-29	0.22619
MSMEG_1298	guanine deaminase	56	14	1.18e-21	0.25
MSMEG_1299	oxidoreductase, 2OG-Fe(II) oxygenase	75	9	5.97e-110	0.12
MSMEG_1300	hypothetical protein	12	9	1	0.75
MSMEG_1302	alkylphosphonate uptake protein	6	3	1	0.5
MSMEG_1303	transcriptional regulator	17	24	1	1.41176
MSMEG_1304	rhizopine catabolism protein	8	6	1	0.75
MSMEG_1305	TetR family transcriptional regulator	20	39	0.335133	1.95
MSMEG_1309	hypothetical protein	2	7	1	3.5
MSMEG_1310	TnpC protein	6	8	1	1.33333
MSMEG_1311	oligopeptide transporter OPT family protein	92	82	0.94479	0.891304
MSMEG_1312	hypothetical protein	21	21	1	1
MSMEG_1313	hypothetical protein	688	1327	1.46e-23	1.92878
MSMEG_1314	hypothetical protein	9	8	1	0.888889
MSMEG_1315	transporter small conductance mechanosensitive ion channel (MscS) family protein	70	202	7.47e-05	2.88571
MSMEG_1316	peptide chain release factor 3	62	97	0.288581	1.56452
MSMEG_1317	transcriptional regulator	23	24	1	1.04348
MSMEG_1318	polysaccharide deacetylase	87	10	1.8e-102	0.114943
MSMEG_1319	Asp/Glu racemase	68	3	0	0.0441176
MSMEG_1320	major facilitator superfamily protein	30	0	0	0
MSMEG_1321	5-carboxymethyl-2-hydroxymuconate delta-isomerase	1	2	1	2
MSMEG_1322	ErfK/YbiS/YcfS/YnhG family protein	74	80	1	1.08108
MSMEG_1323	hypothetical protein	5	2	1	0.4
MSMEG_1324	hypothetical protein	1	2	1	2
MSMEG_1325	exodeoxyribonuclease V subunit alpha	22	28	1	1.27273
MSMEG_1327	exodeoxyribonuclease V subunit beta	19	20	1	1.05263
MSMEG_1328	exodeoxyribonuclease V subunit gamma	18	19	1	1.05556
MSMEG_1329	major facilitator superfamily protein	4	4	1	1
MSMEG_1330	MarR family transcriptional regulator	14	29	1	2.07143
MSMEG_1331	enoyl-CoA hydratase	28	37	1	1.32143
MSMEG_1332	hypothetical protein	54	39	0.115072	0.722222
MSMEG_1333	hypothetical protein	2	1	1	0.5
MSMEG_1334	metallo-beta-lactamase	65	113	0.393718	1.73846
MSMEG_1335	BadM/Rrf2 family transcriptional regulator	36	46	1	1.27778
MSMEG_1336	flavohemoprotein	18	24	1	1.33333
MSMEG_1337	Thr tRNA	250	345	1	1.38
MSMEG_1338	Met tRNA	949	1540	0.7348	1.62276
MSMEG_1339	50S ribosomal protein L33	4121	5336	1	1.29483
MSMEG_1340	(3R)-hydroxyacyl-ACP dehydratase subunit HadA	1300	1875	0.834824	1.44231
MSMEG_1341	(3R)-hydroxyacyl-ACP dehydratase subunit HadB	983	1324	1	1.3469
MSMEG_1342	(3R)-hydroxyacyl-ACP dehydratase subunit HadC	863	1122	1	1.30012
MSMEG_1343	Trp tRNA	233	511	0.0573882	2.19313
MSMEG_1344	preprotein translocase subunit SecE	1176	1966	0.566079	1.67177
MSMEG_1345	transcription antitermination protein NusG	753	1227	0.340679	1.62948
MSMEG_1346	50S ribosomal protein L11	7531	10811	0.00179158	1.43553
MSMEG_1347	50S ribosomal protein L1	747	960	1	1.28514
MSMEG_1348	RNA polymerase ECF-subfamily protein sigma factor	3	1	1	0.333333
MSMEG_1349	DGPF domain-containing protein	55	59	1	1.07273
MSMEG_1350	cyclopropane-fatty-acyl-phospholipid synthase	1163	1321	1	1.13586
MSMEG_1351	cyclopropane-fatty-acyl-phospholipid synthase	240	77	5.24e-21	0.320833
MSMEG_1352	alpha/beta hydrolase	53	55	0.904294	1.03774
MSMEG_1353	ABC transporter	214	231	0.601857	1.07944
MSMEG_1355	TetR family transcriptional regulator	3	2	1	0.666667
MSMEG_1356	hypothetical protein	111	77	0.0145589	0.693694
MSMEG_1357	hypothetical protein	60	46	0.221159	0.766667
MSMEG_1358	hypothetical protein	6	3	1	0.5
MSMEG_1359	DeoR family transcriptional regulator	2	1	1	0.5
MSMEG_1360	endonuclease/exonuclease/phosphatase	20	20	1	1
MSMEG_1361	alpha-mannosidase	3	2	1	0.666667
MSMEG_1362	hypothetical protein	3	2	1	0.666667
MSMEG_1363	glucokinase	16	17	1	1.0625
MSMEG_1364	50S ribosomal protein L10	3688	6990	8.98e-27	1.89534
MSMEG_1365	50S ribosomal protein L7/L12	5434	8955	6.62e-20	1.64796
MSMEG_1366	ABC transporter ATP-binding protein	298	508	0.0577459	1.7047
MSMEG_1367	DNA-directed RNA polymerase subunit beta	1512	1754	0.383769	1.16005
MSMEG_1368	DNA-directed RNA polymerase subunit beta'	1348	1421	0.341399	1.05415
MSMEG_1369	LacI family transcriptional regulator	8	2	1	0.25
MSMEG_1370	2-deoxy-scyllo-inosamine dehydrogenase	2	1	1	0.5
MSMEG_1371	hypothetical protein	5	2	1	0.4
MSMEG_1372	ABC transporter ATP-binding protein	10	4	1	0.4
MSMEG_1373	ribose/xylose/arabinose/galactoside ABC-type transport systems, permeases	12	3	1	0.25
MSMEG_1374	ribose ABC transporter periplasmic binding protein	31	14	0.000295	0.451613
MSMEG_1375	tagatose-1,6-bisphosphate aldolase GatY	2	2	1	1
MSMEG_1376	xylulose kinase	8	8	1	1
MSMEG_1377	DeoR family transcriptional regulator	6	8	1	1.33333
MSMEG_1378	1-phosphofructokinase	6	8	1	1.33333
MSMEG_1379	hypothetical protein	15	17	1	1.13333
MSMEG_1380	transcriptional regulator	7	6	1	0.857143
MSMEG_1381	MmpS5 protein	11	16	1	1.45455
MSMEG_1382	MmpL5 protein	8	14	1	1.75
MSMEG_1383	endonuclease IV	291	263	0.792784	0.90378
MSMEG_1384	hypothetical protein	46	49	1	1.06522
MSMEG_1385	PAP2 superfamily protein	16	14	1	0.875
MSMEG_1386	hypothetical protein	2	1	1	0.5
MSMEG_1387	acyl-CoA dehydrogenase	69	71	1	1.02899
MSMEG_1388	enoyl-CoA hydratase	14	16	1	1.14286
MSMEG_1389	hypothetical protein	8	9	1	1.125
MSMEG_1390	enoyl-CoA hydratase	25	18	1	0.72
MSMEG_1391	LysR family transcriptional regulator	6	4	1	0.666667
MSMEG_1392	alcohol dehydrogenase	245	2	0	0.00816327
MSMEG_1393	hypothetical protein	430	434	1	1.0093
MSMEG_1394	transmembrane protein	541	716	1	1.32348
MSMEG_1395	lipoprotein	74	50	0.0518643	0.675676
MSMEG_1396	LprB protein	90	90	0.79595	1
MSMEG_1397	TetR family transcriptional regulator	108	134	1	1.24074
MSMEG_1398	30S ribosomal protein S12	4749	11228	6.33e-44	2.36429
MSMEG_1399	30S ribosomal protein S7	2053	4068	1.32e-06	1.98149
MSMEG_1401	elongation factor Tu	2430	4393	1.03e-06	1.80782
MSMEG_1402	hypothetical protein	122	172	0.352127	1.40984
MSMEG_1403	cutinase	188	126	0.0440862	0.670213
MSMEG_1404	IS1096, tnpA protein	12	14	1	1.16667
MSMEG_1405	IS1096, tnpR protein	247	381	0.240471	1.54251
MSMEG_1409	arginine deiminase	5	4	1	0.8
MSMEG_1410	3-ketoacyl-ACP reductase	42	61	1	1.45238
MSMEG_1411	universal stress protein family protein	73	17	2.53e-22	0.232877
MSMEG_1412	amino acid permease	73	15	5.42e-38	0.205479
MSMEG_1413	ornithine--oxo-acid transaminase	147	26	2.77e-60	0.176871
MSMEG_1414	amidinotransferase	163	29	3.57e-56	0.177914
MSMEG_1415	AsnC family transcriptional regulator	5	5	1	1
MSMEG_1416	pyridine nucleotide-disulfide oxidoreductase	67	90	1	1.34328
MSMEG_1417	glyoxalase	135	55	4.76e-11	0.407407
MSMEG_1418	RNA polymerase ECF-type sigma factor	112	59	0.000358	0.526786
MSMEG_1419	hypothetical protein	29	27	0.892631	0.931034
MSMEG_1420	transcriptional regulatory protein	16	21	1	1.3125
MSMEG_1421	hypothetical protein	5196	7466	0.376963	1.43687
MSMEG_1422	hypothetical protein	1515	1278	0.0533344	0.843564
MSMEG_1423	radical SAM domain-containing protein	1387	1336	1	0.96323
MSMEG_1424	FMN-dependent dehydrogenase	1837	1917	0.786794	1.04355
MSMEG_1425	creatininase subfamily protein	209	242	1	1.15789
MSMEG_1426	membrane sugar transferase	100	94	1	0.94
MSMEG_1427	transmembrane efflux protein	1	1	1	1
MSMEG_1428	glucose-methanol-choline oxidoreductase	20	20	1	1
MSMEG_1429	cytochrome P450-terp	7	11	1	1.57143
MSMEG_1430	TetR family transcriptional regulator	24	21	1	0.875
MSMEG_1431	cytochrome P450-terp	1	1	1	1
MSMEG_1432	acetylcholinesterase	25	39	0.892631	1.56
MSMEG_1433	thioesterase	3	7	1	2.33333
MSMEG_1434	hypothetical protein	73	100	1	1.36986
MSMEG_1435	30S ribosomal protein S10	2623	5939	9.58e-07	2.2642
MSMEG_1436	50S ribosomal protein L3	1094	1960	0.0324381	1.79159
MSMEG_1437	50S ribosomal protein L4	1289	2004	0.118543	1.55469
MSMEG_1438	50S ribosomal protein L23	2179	3902	0.0671898	1.79073
MSMEG_1439	50S ribosomal protein L2	1746	2504	0.00409263	1.43414
MSMEG_1440	30S ribosomal protein S19	4274	6598	0.00149768	1.54375
MSMEG_1441	50S ribosomal protein L22	1866	3004	0.0473493	1.60986
MSMEG_1442	30S ribosomal protein S3	1321	1949	0.0172169	1.4754
MSMEG_1443	50S ribosomal protein L16	3489	5492	1.66e-05	1.57409
MSMEG_1444	50S ribosomal protein L29	3809	6138	0.0310657	1.61145
MSMEG_1445	30S ribosomal protein S17	1181	2717	0.000289	2.30059
MSMEG_1446	NTP pyrophosphohydrolase	29	47	0.811751	1.62069
MSMEG_1447	MerR family transcriptional regulator	21	22	1	1.04762
MSMEG_1448	integral membrane transporter	29	48	0.696405	1.65517
MSMEG_1450	hypothetical protein	2	6	1	3
MSMEG_1451	arylsulfatase	62	33	2.63e-05	0.532258
MSMEG_1452	sulfatase-modifying factor 1	23	18	1	0.782609
MSMEG_1453	citrate transporter	16	12	1	0.75
MSMEG_1454	hypothetical protein	2	4	1	2
MSMEG_1455	multidrug resistance protein	5	4	1	0.8
MSMEG_1456	hypothetical protein	8	5	1	0.625
MSMEG_1457	hypothetical protein	10	5	1	0.5
MSMEG_1458	tena/thi-4 family protein	28	23	0.576017	0.821429
MSMEG_1459	Rieske (2Fe-2S) domain-containing protein	7	6	1	0.857143
MSMEG_1460	pyridine nucleotide-disulfide oxidoreductase	2	1	1	0.5
MSMEG_1461	5-oxovalerate dehydrogenase	1	1	1	1
MSMEG_1462	ferredoxin	2	2	1	1
MSMEG_1465	50S ribosomal protein L14	1426	1978	1	1.3871
MSMEG_1466	50S ribosomal protein L24	1291	2649	0.0585595	2.0519
MSMEG_1467	50S ribosomal protein L5	1200	1635	0.982392	1.3625
MSMEG_1468	30S ribosomal protein S14	5730	9428	0.000736	1.64538
MSMEG_1469	30S ribosomal protein S8	2071	3417	0.0461137	1.64993
MSMEG_1470	50S ribosomal protein L6	2463	4093	4.85e-06	1.66179
MSMEG_1471	50S ribosomal protein L18	910	1419	0.250264	1.55934
MSMEG_1472	30S ribosomal protein S5	1677	2593	0.00505893	1.54621
MSMEG_1473	50S ribosomal protein L30	3852	5734	0.503087	1.48858
MSMEG_1474	50S ribosomal protein L15	154	316	0.10472	2.05195
MSMEG_1475	hypothetical protein	29	22	0.22309	0.758621
MSMEG_1476	signal peptide peptidase SppA, 67K type	243	350	0.976982	1.44033
MSMEG_1477	major facilitator superfamily protein	143	161	1	1.12587
MSMEG_1478	transporter LysE family protein	12	14	1	1.16667
MSMEG_1479	methyltransferase, , family protein	146	118	0.469253	0.808219
MSMEG_1480	methyltransferase	52	53	0.851059	1.01923
MSMEG_1481	methyltransferase	22	20	1	0.909091
MSMEG_1482	methyltransferase	31	43	1	1.3871
MSMEG_1483	preprotein translocase subunit SecY	258	443	0.066056	1.71705
MSMEG_1484	adenylate kinase	404	798	0.00110283	1.97525
MSMEG_1485	methionine aminopeptidase	219	409	0.0169131	1.86758
MSMEG_1486	RNA polymerase sigma factor SigL	24	36	0.987324	1.5
MSMEG_1487	hypothetical protein	17	13	1	0.764706
MSMEG_1488	acetolactate synthase	2	0	1	0
MSMEG_1489	hypothetical protein	5	2	1	0.4
MSMEG_1490	3-oxoacyl-ACP synthase	2	2	1	1
MSMEG_1491	histidinol-phosphate aminotransferase 2	3	2	1	0.666667
MSMEG_1492	MarR family transcriptional regulator	18	22	1	1.22222
MSMEG_1493	sensor histidine kinase	15	15	1	1
MSMEG_1494	transcriptional regulatory protein DegU	31	22	0.184031	0.709677
MSMEG_1495	HAD-superfamily hydrolase	6	7	1	1.16667
MSMEG_1496	3-hydroxyisobutyrate dehydrogenase	68	51	0.0861748	0.75
MSMEG_1497	acyl-CoA dehydrogenase	33	33	0.895937	1
MSMEG_1498	methylmalonate-semialdehyde dehydrogenase	41	39	0.367068	0.95122
MSMEG_1499	oxygenase	5	5	1	1
MSMEG_1500	TetR family transcriptional regulator	3	6	1	2
MSMEG_1501	methyltransferase, , family protein	164	47	1.37e-18	0.286585
MSMEG_1502	ABC transporter ATP-binding protein	146	47	1.61e-14	0.321918
MSMEG_1503	antibiotic ABC transporter transmembrane protein	92	35	1.07e-08	0.380435
MSMEG_1504	antibiotic ABC transporter transmembrane protein	110	40	1.5e-10	0.363636
MSMEG_1505	integral membrane protein	6	6	1	1
MSMEG_1506	TetR family transcriptional regulator	15	19	1	1.26667
MSMEG_1507	D-aminopeptidase	1	0	1	0
MSMEG_1508	amino acid permease	1	0	1	0
MSMEG_1509	TetR family transcriptional regulator	8	5	1	0.625
MSMEG_1510	dTDP-4-dehydrorhamnose 3,5-epimerase	44	74	0.596047	1.68182
MSMEG_1511	oxidoreductase	8	10	1	1.25
MSMEG_1512	dTDP-glucose 4,6-dehydratase	229	287	1	1.25328
MSMEG_1513	hypothetical protein	350	384	0.718792	1.09714
MSMEG_1514	hypothetical protein	155	174	1	1.12258
MSMEG_1515	two-component sensor histidine kinase	421	397	1	0.942993
MSMEG_1516	thioredoxin reductase	150	172	1	1.14667
MSMEG_1517	hypothetical protein	59	64	1	1.08475
MSMEG_1518	hypothetical protein	37	41	1	1.10811
MSMEG_1519	translation initiation factor IF-1	4832	4412	0.911905	0.913079
MSMEG_1520	50S ribosomal protein L36	5012	4659	0.707949	0.929569
MSMEG_1521	30S ribosomal protein S13	5621	8253	3.88e-14	1.46824
MSMEG_1522	30S ribosomal protein S11	2132	4023	0.000262	1.88696
MSMEG_1523	30S ribosomal protein S4	1339	1937	0.384286	1.4466
MSMEG_1524	DNA-directed RNA polymerase subunit alpha	1057	1555	0.0153585	1.47114
MSMEG_1525	50S ribosomal protein L17	2156	3059	0.0232112	1.41883
MSMEG_1526	cutinase	122	120	0.613338	0.983607
MSMEG_1527	tRNA pseudouridine synthase A	11	11	1	1
MSMEG_1528	cutinase	51	52	1	1.01961
MSMEG_1529	serine esterase, cutinase	72	89	1	1.23611
MSMEG_1530	integral membrane protein	19	83	7.2e-13	4.36842
MSMEG_1531	hypothetical protein	8	12	1	1.5
MSMEG_1532	antibiotic biosynthesis monooxygenase	33	5	1.39e-44	0.151515
MSMEG_1534	hypothetical protein	2	3	1	1.5
MSMEG_1535	hypothetical protein	1	1	1	1
MSMEG_1536	ftsk/SpoIIIE family protein	1	1	1	1
MSMEG_1538	hypothetical protein	5	9	1	1.8
MSMEG_1539	hypothetical protein	3	2	1	0.666667
MSMEG_1540	ATP-dependent RNA helicase	61	127	0.0258463	2.08197
MSMEG_1541	hypothetical protein	3	3	1	1
MSMEG_1542	transcriptional regulator	21	25	1	1.19048
MSMEG_1543	eptc-inducible aldehyde dehydrogenase	349	210	1.5e-08	0.601719
MSMEG_1544	PduO protein	110	75	0.0536313	0.681818
MSMEG_1545	hypothetical protein	3	3	1	1
MSMEG_1546	coenzyme B12-dependent glycerol dehydrogenase small subunit	897	319	2.65e-16	0.35563
MSMEG_1547	glycerol dehydratase large subunit	196	81	6.85e-11	0.413265
MSMEG_1548	propanediol utilization: dehydratase, medium subunit	329	122	6.29e-15	0.370821
MSMEG_1550	PduH protein	16	4	1	0.25
MSMEG_1551	hypothetical protein	20	3	1	0.15
MSMEG_1552	ethanolamine permease	422	111	2.12e-31	0.263033
MSMEG_1553	ethanolamine ammonia-lyase, large subunit	306	69	3.16e-47	0.22549
MSMEG_1554	ethanolamine ammonia-lyase small subunit	105	30	2.18e-17	0.285714
MSMEG_1556	50S ribosomal protein L13	1773	2143	1	1.20869
MSMEG_1557	30S ribosomal protein S9	240	370	0.16763	1.54167
MSMEG_1558	hypothetical protein	216	154	0.0269822	0.712963
MSMEG_1559	phosphoglucosamine mutase	40	73	0.243902	1.825
MSMEG_1560	hypothetical protein	3	5	1	1.66667
MSMEG_1561	LysR family transcriptional regulator	17	15	1	0.882353
MSMEG_1563	short-chain dehydrogenase/reductase SDR	41	44	1	1.07317
MSMEG_1564	lignostilbene-alpha,beta-dioxygenase	1	1	1	1
MSMEG_1565	TetR family transcriptional regulator	82	88	0.998752	1.07317
MSMEG_1566	oxidoreductase	20	19	1	0.95
MSMEG_1567	hypothetical protein	36	57	0.899191	1.58333
MSMEG_1568	glucosamine--fructose-6-phosphate aminotransferase	123	150	1	1.21951
MSMEG_1569	hypothetical protein	1	0	1	0
MSMEG_1570	carboxylesterase	23	17	1	0.73913
MSMEG_1572	GntR family transcriptional regulator	1	1	1	1
MSMEG_1573	carbohydrate kinase	27	28	1	1.03704
MSMEG_1574	glutamate decarboxylase	152	165	1	1.08553
MSMEG_1575	alanine racemase	21	32	0.867636	1.52381
MSMEG_1576	alpha/beta hydrolase	36	46	1	1.27778
MSMEG_1577	hypothetical protein	53	79	0.97778	1.49057
MSMEG_1578	peptidase M22, glycoprotease	22	24	1	1.09091
MSMEG_1579	ribosomal-protein-alanine acetyltransferase	41	65	0.817208	1.58537
MSMEG_1580	DNA-binding/iron metalloprotein/AP endonuclease	23	34	1	1.47826
MSMEG_1581	hypothetical protein	45	55	1	1.22222
MSMEG_1582	co-chaperonin GroES	4873	16056	1.63e-78	3.29489
MSMEG_1583	molecular chaperone GroEL	304	700	0.0146238	2.30263
MSMEG_1584	hypothetical protein	9	17	1	1.88889
MSMEG_1585	cupin	13	12	1	0.923077
MSMEG_1586	beta-lactamase	1	2	1	2
MSMEG_1588	hypothetical protein	5	3	1	0.6
MSMEG_1590	hypothetical protein	1	3	1	3
MSMEG_1591	TnpC protein	8	7	1	0.875
MSMEG_1592	hypothetical protein	143	121	0.63585	0.846154
MSMEG_1594	enoyl-CoA hydratase	124	131	1	1.05645
MSMEG_1596	transcriptional regulator	7	6	1	0.857143
MSMEG_1597	transcription factor WhiB	876	88	1.37e-220	0.100457
MSMEG_1598	hypothetical protein	14	18	1	1.28571
MSMEG_1599	RNA polymerase sigma factor SigD	779	306	3.2e-12	0.392811
MSMEG_1600	hypothetical protein	318	155	4.25e-07	0.487421
MSMEG_1601	hypothetical protein	2204	2208	1	1.00181
MSMEG_1602	inosine 5'-monophosphate dehydrogenase	473	566	1	1.19662
MSMEG_1603	inosine 5-monophosphate dehydrogenase	123	165	0.400193	1.34146
MSMEG_1604	FAD dependent oxidoreductase	95	82	0.752455	0.863158
MSMEG_1605	phosphate transporter regulatory protein PhoU	39	25	0.0620889	0.641026
MSMEG_1606	benzoylformate decarboxylase	10	2	1	0.2
MSMEG_1607	tautomerase	8	1	1	0.125
MSMEG_1608	glycosyl transferase family protein	16	21	1	1.3125
MSMEG_1610	GMP synthase	181	214	1	1.18232
MSMEG_1611	TetR family transcriptional regulator	39	64	0.676496	1.64103
MSMEG_1612	extracellular solute-binding protein	10	7	1	0.7
MSMEG_1613	polar amino acid ABC transporter inner membrane protein	5	1	1	0.2
MSMEG_1614	glutamine transport ATP-binding protein GlnQ	1	1	1	1
MSMEG_1615	gamma-glutamyltranspeptidase	2	1	1	0.5
MSMEG_1617	kumamolisin	168	101	0.00574839	0.60119
MSMEG_1618	hypothetical protein	12959	11259	1	0.868817
MSMEG_1619	hypothetical protein	11	7	1	0.636364
MSMEG_1620	hypothetical protein	15	12	1	0.8
MSMEG_1621	pyrimidine-specific ribonucleoside hydrolase RihA	27	36	1	1.33333
MSMEG_1622	DNA repair polymerase	35	23	0.0241064	0.657143
MSMEG_1623	short chain dehydrogenase	19	18	1	0.947368
MSMEG_1624	universal stress protein family protein	34	16	0.000908	0.470588
MSMEG_1625	amino acid transporter	9	6	1	0.666667
MSMEG_1626	DNA-binding protein	19	19	1	1
MSMEG_1627	hypothetical protein	125	103	0.506166	0.824
MSMEG_1628	oxidoreductase, short chain dehydrogenase/reductase	2	3	1	1.5
MSMEG_1629	hypothetical protein	907	770	0.613425	0.848953
MSMEG_1630	2,5-dichloro-2,5-cyclohexadiene-1,4-diol dehydrogenase	3	4	1	1.33333
MSMEG_1631	DNA-binding protein	16	12	1	0.75
MSMEG_1632	hypothetical protein	55	54	0.691948	0.981818
MSMEG_1633	error-prone DNA polymerase	9	8	1	0.888889
MSMEG_1634	forkhead-associated protein	104	186	0.402237	1.78846
MSMEG_1635	nitroreductase	619	845	1	1.36511
MSMEG_1636	TrmH family RNA methyltransferase	14	15	1	1.07143
MSMEG_1637	sensor signal transduction histidine kinase	118	109	0.0839718	0.923729
MSMEG_1638	roadblock/LC7 domain-contain protein	357	391	1	1.09524
MSMEG_1639	hypothetical protein	667	734	1	1.10045
MSMEG_1640	ATP/GTP-binding protein	276	365	0.578473	1.32246
MSMEG_1641	hypothetical protein	57	98	0.583531	1.7193
MSMEG_1642	ABC transporter ATP-binding protein	200	304	0.834824	1.52
MSMEG_1643	hypothetical protein	20	36	0.424448	1.8
MSMEG_1644	hypothetical protein	5	5	1	1
MSMEG_1645	NADH:flavin oxidoreductase	15	24	1	1.6
MSMEG_1646	ribosomal RNA adenine dimethylase	2	1	1	0.5
MSMEG_1647	bifunctional 5,10-methylene-tetrahydrofolate dehydrogenase/ 5,10-methylene-tetrahydrofolate cyclohydrolase	127	164	0.942279	1.29134
MSMEG_1648	transcriptional regulator	15	20	1	1.33333
MSMEG_1649	FAD dependent oxidoreductase	16	11	1	0.6875
MSMEG_1650	methyltransferase type 11	85	188	0.0384377	2.21176
MSMEG_1651	homoserine O-acetyltransferase	246	632	1.95e-08	2.56911
MSMEG_1652	O-acetylhomoserine aminocarboxypropyltransferase	349	756	0.0595482	2.16619
MSMEG_1653	hypothetical protein	231	462	0.176393	2
MSMEG_1654	isocitrate dehydrogenase	1073	1692	1.09e-11	1.57689
MSMEG_1655	alpha/beta hydrolase	72	106	1	1.47222
MSMEG_1656	exodeoxyribonuclease III	228	326	0.629288	1.42982
MSMEG_1657	tryptophanyl-tRNA synthetase	220	332	0.508322	1.50909
MSMEG_1658	ribonuclease	141	148	1	1.04965
MSMEG_1659	multidrug resistance protein, SMR family protein	22	18	1	0.818182
MSMEG_1660	oxidoreductase, 2-nitropropane dioxygenase	12	12	1	1
MSMEG_1661	D-alanyl-D-alanine carboxypeptidase	132	124	1	0.939394
MSMEG_1662	hypothetical protein	189	230	1	1.21693
MSMEG_1663	AsnC family transcriptional regulator	176	143	0.0965649	0.8125
MSMEG_1664	hypothetical protein	27	13	0.00420409	0.481481
MSMEG_1665	gamma-aminobutyraldehyde dehydrogenase	60	56	0.509113	0.933333
MSMEG_1666	RNA polymerase sigma factor SigJ	62	49	0.142372	0.790323
MSMEG_1668	pyridoxamine 5'-phosphate oxidase	31	24	0.320292	0.774194
MSMEG_1669	succinate dehydrogenase iron-sulfur subunit	400	399	0.225601	0.9975
MSMEG_1670	succinate dehydrogenase flavoprotein subunit	885	916	1	1.03503
MSMEG_1671	succinate dehydrogenase hydrophobic membrane anchor protein SdhD	1398	1447	1	1.03505
MSMEG_1672	succinate dehydrogenase, cytochrome b556 subunit	3048	2714	0.752619	0.89042
MSMEG_1673	cytidine deaminase	20	18	1	0.9
MSMEG_1674	hypothetical protein	3	2	1	0.666667
MSMEG_1675	thymidine phosphorylase	59	58	0.461865	0.983051
MSMEG_1676	adenosine deaminase	106	109	1	1.0283
MSMEG_1677	aspartate ammonia-lyase	2663	2434	1	0.914007
MSMEG_1678	LysR family transcriptional regulator	29	24	0.356212	0.827586
MSMEG_1679	AmiB protein	2288	1841	8.2e-05	0.804633
MSMEG_1680	hypothetical protein	3165	2984	1	0.942812
MSMEG_1681	endoribonuclease L-PSP superfamily protein	12183	10574	0.274248	0.867931
MSMEG_1682	flavin-containing monooxygenase FMO	4573	4386	0.261878	0.959108
MSMEG_1683	cytosine/purines uracil thiamine allantoin permease	4190	2220	0.00769096	0.529833
MSMEG_1684	hypothetical protein	189	297	0.186461	1.57143
MSMEG_1685	hypothetical protein	3	2	1	0.666667
MSMEG_1686	NPL/P60-family protein membrane protein	6	5	1	0.833333
MSMEG_1687	hypothetical protein	5	5	1	1
MSMEG_1688	cupin	2	0	1	0
MSMEG_1689	3-oxoacyl-ACP reductase	4	3	1	0.75
MSMEG_1690	ECF sigma factor RpoE1	13	6	1	0.461538
MSMEG_1692	ECF-family protein RNA polymerase sigma factor	5	5	1	1
MSMEG_1693	succinate dehydrogenase [ubiquinone] flavoprotein subunit	2	2	1	1
MSMEG_1694	uracil phosphoribosyltransferase	101	107	0.728393	1.05941
MSMEG_1695	phosphoglucomutase/phosphomannomutase	37	32	0.212043	0.864865
MSMEG_1696	MarR family transcriptional regulator	4	5	1	1.25
MSMEG_1697	hypothetical protein	1	0	1	0
MSMEG_1698	ammonia monooxygenase	5	7	1	1.4
MSMEG_1699	pentachlorophenol 4-monooxygenase	1	1	1	1
MSMEG_1700	TetR family transcriptional regulator	6	5	1	0.833333
MSMEG_1701	purine nucleoside phosphorylase	16	25	1	1.5625
MSMEG_1702	amidohydrolase	55	66	1	1.2
MSMEG_1703	amidohydrolase	52	77	1	1.48077
MSMEG_1704	ABC transporter	35	14	5.27e-06	0.4
MSMEG_1705	D-xylose transport ATP-binding protein XylG	16	8	1	0.5
MSMEG_1706	xylose transporter permease XylH	11	7	1	0.636364
MSMEG_1707	phosphatase YfbT	16	26	1	1.625
MSMEG_1708	ribose operon repressor	4	8	1	2
MSMEG_1711	ABC transporter ATP-binding protein	1	1	1	1
MSMEG_1712	ABC transporter periplasmic protein	2	2	1	1
MSMEG_1713	ribulokinase	1	0	1	0
MSMEG_1714	L-ribulose-5-phosphate 4-epimerase	1	1	1	1
MSMEG_1715	L-arabinose isomerase	1	1	1	1
MSMEG_1716	IS3 family protein element, transposase orfA	14	8	1	0.571429
MSMEG_1717	ISMsm8, transposase	32	25	0.240747	0.78125
MSMEG_1720	IS1137, transposase orfA	11	22	1	2
MSMEG_1721	IS1137, transposase orfB	12	16	1	1.33333
MSMEG_1722	hypothetical protein	57	41	0.108139	0.719298
MSMEG_1723	hypothetical protein	23	31	1	1.34783
MSMEG_1724	hypothetical protein	123	106	0.404885	0.861789
MSMEG_1725	transposase	180	273	1	1.51667
MSMEG_1726	transposase	117	131	1	1.11966
MSMEG_1728	ISMsm1, transposase orfA	709	208	1.17e-26	0.293371
MSMEG_1730	ISMsm1, transposase orfB	42	20	0.000356	0.47619
MSMEG_1731	IS6120, transposase	19	14	1	0.736842
MSMEG_1732	transposase IS116/IS110/IS902	10	7	1	0.7
MSMEG_1734	hypothetical protein	82	89	1	1.08537
MSMEG_1735	flavoprotein disulfide reductase	52	78	1	1.5
MSMEG_1736	glycerol-3-phosphate dehydrogenase	141	113	0.257983	0.801418
MSMEG_1737	RNA pseudouridine synthase	19	21	1	1.10526
MSMEG_1738	transmembrane protein	1635	2323	0.150746	1.4208
MSMEG_1739	enoyl-CoA hydratase/isomerase	17	25	1	1.47059
MSMEG_1740	dehydrogenase/reductase SDR family protein member 4	8	17	1	2.125
MSMEG_1741	TetR family transcriptional regulator	38	67	0.442527	1.76316
MSMEG_1742	oxidoreductase	1298	1102	0.444257	0.848998
MSMEG_1743	Fatty acid desaturase	2858	2098	1.35e-06	0.73408
MSMEG_1744	hypothetical protein	36	26	0.124273	0.722222
MSMEG_1745	transcriptional regulator	22	35	0.908638	1.59091
MSMEG_1746	6-hydroxy-D-nicotine oxidase	5	5	1	1
MSMEG_1747	RNA polymerase sigma-70 factor	5	4	1	0.8
MSMEG_1748	hypothetical protein	6	4	1	0.666667
MSMEG_1749	monooxygenase	22	40	0.353521	1.81818
MSMEG_1750	hypothetical protein	5	4	1	0.8
MSMEG_1751	norsolorinic acid reductase	23	25	1	1.08696
MSMEG_1752	hypothetical protein	2	0	1	0
MSMEG_1753	MTA/SAH nucleosidase	84	80	0.365237	0.952381
MSMEG_1754	hypothetical protein	36	28	0.362536	0.777778
MSMEG_1755	anti-sigm factor, ChrR	63	96	0.880241	1.52381
MSMEG_1756	endonuclease VIII	18	14	1	0.777778
MSMEG_1757	DEAD/DEAH box helicase	27	19	0.0631093	0.703704
MSMEG_1758	hypothetical protein	53	22	0.000166	0.415094
MSMEG_1759	hypothetical protein	5	3	1	0.6
MSMEG_1760	short-chain dehydrogenase/reductase SDR	30	33	1	1.1
MSMEG_1761	integral membrane protein	8	4	1	0.5
MSMEG_1762	piperideine-6-carboxylic acid dehydrogenase	94	45	5.34e-07	0.478723
MSMEG_1763	leucine-responsive regulatory protein	32	67	0.126725	2.09375
MSMEG_1764	L-lysine aminotransferase	64	21	1.98e-12	0.328125
MSMEG_1765	restriction endonuclease	7	6	1	0.857143
MSMEG_1766	hypothetical protein	186	132	0.0988995	0.709677
MSMEG_1767	hypothetical protein	92	54	0.0101026	0.586957
MSMEG_1768	hypothetical protein	101	49	3.42e-05	0.485149
MSMEG_1769	UsfY protein	181	156	0.288387	0.861878
MSMEG_1770	hypothetical protein	337	210	0.00150092	0.623145
MSMEG_1771	methylase	38	19	0.00234401	0.5
MSMEG_1772	hypothetical protein	13	4	1	0.307692
MSMEG_1773	hypothetical protein	205	130	0.0132438	0.634146
MSMEG_1774	hypothetical protein	293	211	0.142462	0.720137
MSMEG_1775	cytochrome P450 monooxygenase	4	0	1	0
MSMEG_1776	ribonuclease Z	21	15	1	0.714286
MSMEG_1777	UsfY protein	154	206	1	1.33766
MSMEG_1778	hypothetical protein	7	4	1	0.571429
MSMEG_1779	hypothetical protein	7	4	1	0.571429
MSMEG_1780	hypothetical protein	4	3	1	0.75
MSMEG_1781	hypothetical protein	2	0	1	0
MSMEG_1782	oxidoreductase, short chain dehydrogenase/reductase	49	15	7.68e-11	0.306122
MSMEG_1783	hypothetical protein	167	68	6.63e-06	0.407186
MSMEG_1784	type I topoisomerase	4	2	1	0.5
MSMEG_1785	hypothetical protein	5	3	1	0.6
MSMEG_1786	STAS domain-containing protein	3245	2221	0.0120801	0.684438
MSMEG_1787	RsbW protein	67	30	9.62e-05	0.447761
MSMEG_1788	hypothetical protein	330	192	0.000393	0.581818
MSMEG_1789	hypothetical protein	622	554	0.455334	0.890675
MSMEG_1790	hypothetical protein	278	176	0.00420409	0.633094
MSMEG_1791	UsfY protein	156	72	3.21e-05	0.461538
MSMEG_1792	hypothetical protein	199	149	0.0341444	0.748744
MSMEG_1793	membrane protein	5	4	1	0.8
MSMEG_1794	dehydrogenase	58	24	1e-06	0.413793
MSMEG_1795	2-deoxy-scyllo-inosamine dehydrogenase	6	6	1	1
MSMEG_1796	membrane protein	6	9	1	1.5
MSMEG_1797	salicylate esterase	5	5	1	1
MSMEG_1798	major facilitator superfamily protein	5	5	1	1
MSMEG_1799	transcriptional regulator	23	30	1	1.30435
MSMEG_1801	hypothetical protein	1276	950	0.21815	0.744514
MSMEG_1802	ChaB protein	846	827	0.264432	0.977541
MSMEG_1803	RsbW protein	552	686	1	1.24275
MSMEG_1804	RNA polymerase sigma factor SigF	233	301	0.841304	1.29185
MSMEG_1805	hypothetical protein	29	54	0.451416	1.86207
MSMEG_1806	hypothetical protein	9	15	1	1.66667
MSMEG_1807	acetyl-/propionyl-coenzyme A carboxylase subunit alpha	470	876	0.00130138	1.86383
MSMEG_1808	Fe-S metabolism associated SufE	376	501	0.505813	1.33245
MSMEG_1809	thiosulfate sulfurtransferase	534	637	1	1.19288
MSMEG_1810	hypothetical protein	120	85	0.184367	0.708333
MSMEG_1811	Maf-like protein	86	159	0.208389	1.84884
MSMEG_1812	hypothetical protein	390	605	0.129785	1.55128
MSMEG_1813	propionyl-CoA carboxylase subunit beta	640	933	0.040323	1.45781
MSMEG_1814	hypothetical protein	9	5	1	0.555556
MSMEG_1815	hypothetical protein	2	5	1	2.5
MSMEG_1817	transmembrane protein	190	202	1	1.06316
MSMEG_1818	membrane flanked domain-containing protein	47	50	1	1.06383
MSMEG_1819	phosphoribosylaminoimidazole carboxylase ATPase subunit	121	248	0.000981	2.04959
MSMEG_1820	phosphoribosylaminoimidazole carboxylase catalytic subunit	134	191	1	1.42537
MSMEG_1821	acyl-CoA dehydrogenase	612	724	1	1.18301
MSMEG_1822	biotin-[acetyl-CoA-carboxylase] ligase	85	103	1	1.21176
MSMEG_1823	hypothetical protein	41	59	1	1.43902
MSMEG_1824	LytR family transcriptional regulator	121	163	0.739013	1.34711
MSMEG_1825	dTDP-4-dehydrorhamnose reductase	46	76	0.659062	1.65217
MSMEG_1826	dTDP-RhA:a-D-GlcNAc-diphosphoryl polyprenol, a-3-L-rhamnosyl transferase	101	149	0.814685	1.47525
MSMEG_1827	hydrolase, nudix family protein	41	82	0.148776	2
MSMEG_1829	F420-0--gamma-glutamyl ligase	30	48	0.892631	1.6
MSMEG_1830	LPPG:FO 2-phospho-L-lactate transferase	62	82	1	1.32258
MSMEG_1831	transcription factor WhiB	1291	1393	1	1.07901
MSMEG_1832	hypothetical protein	190	128	0.00719325	0.673684
MSMEG_1833	hypothetical protein	342	416	0.793625	1.21637
MSMEG_1834	phosphomannomutase	66	73	1	1.10606
MSMEG_1835	TobH protein	81	98	1	1.20988
MSMEG_1836	mannose-6-phosphate isomerase	101	154	0.124111	1.52475
MSMEG_1837	hypothetical protein	32	50	0.89286	1.5625
MSMEG_1838	cationic amino acid transporter	44	43	0.429212	0.977273
MSMEG_1839	alkane 1-monooxygenase	12	18	1	1.5
MSMEG_1840	rubredoxin	5	16	1	3.2
MSMEG_1841	rubredoxin	6	4	1	0.666667
MSMEG_1842	TetR family transcriptional regulator	24	26	1	1.08333
MSMEG_1844	hypothetical protein	8	7	1	0.875
MSMEG_1845	hypothetical protein	4	8	1	2
MSMEG_1846	polysulfide reductase NrfD	1	1	1	1
MSMEG_1847	4Fe-4S ferredoxin	7	7	1	1
MSMEG_1849	selenocysteine-specific translation elongation factor	24	32	1	1.33333
MSMEG_1850	selenocysteine synthase	13	16	1	1.23077
MSMEG_1851	Sec tRNA	21	30	1	1.42857
MSMEG_1852	selenide, water dikinase	52	56	0.973689	1.07692
MSMEG_1854	valosin containing protein-1	39	44	1	1.12821
MSMEG_1855	hypothetical protein	35	41	1	1.17143
MSMEG_1856	hypothetical protein	7	10	1	1.42857
MSMEG_1857	transposase IstA protein	4	4	1	1
MSMEG_1858	transposition helper protein	4	3	1	0.75
MSMEG_1859	hypothetical protein	8	8	1	1
MSMEG_1860	hypothetical protein	16	21	1	1.3125
MSMEG_1861	hypothetical protein	50	63	1	1.26
MSMEG_1862	transposase	185	217	1	1.17297
MSMEG_1863	transposase	266	394	0.386445	1.4812
MSMEG_1864	transposase	34	31	0.679609	0.911765
MSMEG_1865	IS1549, transposase	12	19	1	1.58333
MSMEG_1866	transposase B	22	22	1	1
MSMEG_1867	transposase	78	42	0.00594524	0.538462
MSMEG_1868	hypothetical protein	154	114	0.145916	0.74026
MSMEG_1869	hypothetical protein	72	93	1	1.29167
MSMEG_1870	hypothetical protein	22	32	0.958915	1.45455
MSMEG_1871	hypothetical protein	59	110	0.330216	1.86441
MSMEG_1872	hypothetical protein	58	75	1	1.2931
MSMEG_1873	thymidylate kinase	32	42	1	1.3125
MSMEG_1874	DNA-binding response regulator MtrA	2301	1909	0.343374	0.829639
MSMEG_1875	sensor histidine kinase MtrB	151	152	0.941574	1.00662
MSMEG_1876	lipoprotein LpqB	23	27	1	1.17391
MSMEG_1877	hypothetical protein	12	9	1	0.75
MSMEG_1878	S30AE family protein	2087	606	2.87e-33	0.290369
MSMEG_1879	hypothetical protein	2	3	1	1.5
MSMEG_1880	hypothetical protein	2	2	1	1
MSMEG_1881	preprotein translocase subunit SecA	365	527	0.048984	1.44384
MSMEG_1882	acyltransferase	37	39	0.982392	1.05405
MSMEG_1883	glycine betaine transporter OpuD	95	132	0.56835	1.38947
MSMEG_1884	hypothetical protein	30	44	1	1.46667
MSMEG_1885	2Fe-2S iron-sulfur cluster binding domain-containing protein	298	337	1	1.13087
MSMEG_1886	Fatty acid desaturase	2483	1689	2.08e-10	0.680226
MSMEG_1887	hypothetical protein	35	27	0.353377	0.771429
MSMEG_1888	methyltransferase	2	5	1	2.5
MSMEG_1889	ribosome small subunit-dependent GTPase RsgA	18	27	1	1.5
MSMEG_1890	3-phosphoshikimate 1-carboxyvinyltransferase	31	56	0.337958	1.80645
MSMEG_1891	hypothetical protein	83	85	0.598938	1.0241
MSMEG_1892	transferase	36	42	1	1.16667
MSMEG_1893	UbiE/COQ5 methyltransferase	29	38	1	1.31034
MSMEG_1894	short chain dehydrogenase	73	85	1	1.16438
MSMEG_1895	HTH-type transcriptional regulator AlsR	2	3	1	1.5
MSMEG_1896	acetyl-CoA acetyltransferase	2	2	1	1
MSMEG_1897	3-oxoadipate enol-lactonase	3	6	1	2
MSMEG_1898	succinyl-CoA:3-ketoacid-coenzyme A transferase 1	9	9	1	1
MSMEG_1899	succinyl-CoA:3-ketoacid-coenzyme A transferase subunit B	4	2	1	0.5
MSMEG_1900	D-alanyl-D-alanine carboxypeptidase	43	30	0.164569	0.697674
MSMEG_1901	DNA-binding HTH domain-containing protein	7	5	1	0.714286
MSMEG_1902	transcriptional regulator	12	16	1	1.33333
MSMEG_1903	caib/baif family protein	7	8	1	1.14286
MSMEG_1904	acyl-CoA dehydrogenase	19	17	1	0.894737
MSMEG_1905	acyl-CoA dehydrogenase	12	10	1	0.833333
MSMEG_1906	toluate 1,2-dioxygenase electron transfer component	2	1	1	0.5
MSMEG_1907	toluate 1,2-dioxygenase subunit beta	4	3	1	0.75
MSMEG_1908	benzoate 1,2-dioxygenase subunit alpha	2	0	1	0
MSMEG_1909	HTH-type transcriptional regulator YnfL	3	2	1	0.666667
MSMEG_1910	muconate cycloisomerase	20	16	1	0.8
MSMEG_1911	catechol 1,2-dioxygenase	29	18	0.0532915	0.62069
MSMEG_1912	muconolactone delta-isomerase 1	6	10	1	1.66667
MSMEG_1913	hypothetical protein	18	22	1	1.22222
MSMEG_1914	RNA polymerase sigma-70 factor, family protein	1774	1512	0.54748	0.852311
MSMEG_1915	anti-sigma factor, family protein	899	654	0.0647287	0.727475
MSMEG_1916	hypothetical protein	484	946	0.189747	1.95455
MSMEG_1917	acetyl-CoA carboxylase biotin carboxyl carrier protein subunit	316	630	0.13339	1.99367
MSMEG_1918	sensor histidine kinase	37	36	0.598591	0.972973
MSMEG_1919	transcription factor WhiB	1668	2525	0.760924	1.51379
MSMEG_1920	diacylglycerol kinase catalytic subunit	48	51	0.990659	1.0625
MSMEG_1921	SecC motif-containing protein	17	18	1	1.05882
MSMEG_1922	3-dehydroquinate dehydratase	113	161	1	1.42478
MSMEG_1923	membrane protein	53	78	1	1.4717
MSMEG_1924	N-acetyltransferase Ats1	175	197	1	1.12571
MSMEG_1925	isochorismate synthase DhbC	47	68	1	1.44681
MSMEG_1926	acid phosphatase	50	62	1	1.24
MSMEG_1927	cobyrinic acid a,c-diamide synthase	354	285	0.136117	0.805085
MSMEG_1928	regulatory protein	67	61	0.618749	0.910448
MSMEG_1929	hypothetical protein	37	26	0.098645	0.702703
MSMEG_1930	DEAD/DEAH box helicase	612	466	0.355326	0.761438
MSMEG_1931	hypothetical protein	94	110	1	1.17021
MSMEG_1932	MmpS3 protein	176	174	1	0.988636
MSMEG_1933	hypothetical protein	72	85	1	1.18056
MSMEG_1934	ATP-binding protein	655	921	0.349723	1.40611
MSMEG_1935	TetR family transcriptional regulator	368	397	1	1.0788
MSMEG_1936	hypothetical protein	125	126	1	1.008
MSMEG_1937	molybdopterin biosynthesis-like protein MoeZ	299	301	0.462923	1.00669
MSMEG_1938	hypothetical protein	47	52	1	1.10638
MSMEG_1939	6-O-methylguanine DNA methyltransferase	49	31	0.0621556	0.632653
MSMEG_1940	alpha/beta hydrolase	65	50	0.206262	0.769231
MSMEG_1941	helicase, UvrD/Rep family protein	26	19	1	0.730769
MSMEG_1942	integral membrane protein	705	264	1.1e-14	0.374468
MSMEG_1943	ATP-dependent DNA helicase	30	26	0.389388	0.866667
MSMEG_1944	membrane protein	80	85	1	1.0625
MSMEG_1945	ion channel membrane protein	135	142	1	1.05185
MSMEG_1946	NADH pyrophosphatase	134	160	0.899191	1.19403
MSMEG_1947	hypothetical protein	1491	2044	0.970254	1.37089
MSMEG_1948	hypothetical protein	1	0	1	0
MSMEG_1949	hypothetical protein	1	0	1	0
MSMEG_1950	hypothetical protein	392	205	6.48e-05	0.522959
MSMEG_1951	hypothetical protein	501	213	4.05e-10	0.42515
MSMEG_1952	ATP-dependent DNA helicase	64	70	1	1.09375
MSMEG_1953	transcription factor WhiB	12	14	1	1.16667
MSMEG_1954	ABC transporter	256	234	0.0512874	0.914062
MSMEG_1955	hypothetical protein	6	13	1	2.16667
MSMEG_1956	hypothetical protein	2	2	1	1
MSMEG_1957	hypothetical protein	123	223	0.0338554	1.81301
MSMEG_1958	PDZ domain-containing protein	167	176	1	1.05389
MSMEG_1959	hypothetical protein	173	336	0.156649	1.9422
MSMEG_1960	hypothetical protein	18	21	1	1.16667
MSMEG_1961	hypothetical protein	57	65	0.950026	1.14035
MSMEG_1962	hypothetical protein	42	64	0.847402	1.52381
MSMEG_1963	transcriptional regulatory protein	13	15	1	1.15385
MSMEG_1964	mitomycin radical oxidase	1	2	1	2
MSMEG_1965	Met tRNA	185	564	0.000185	3.04865
MSMEG_1966	hypothetical protein	26	24	1	0.923077
MSMEG_1967	TetR family transcriptional regulator	5	4	1	0.8
MSMEG_1968	oxidoreductase	16	15	1	0.9375
MSMEG_1969	MerR family transcriptional regulator	35	25	0.225039	0.714286
MSMEG_1970	sigma factor	862	482	8.97e-05	0.559165
MSMEG_1971	propane monooxygenase hydroxylase large subunit	109	92	0.604925	0.844037
MSMEG_1972	methane monooxygenase component C	27	25	0.688819	0.925926
MSMEG_1974	propane monooxygenase coupling protein	102	73	0.119099	0.715686
MSMEG_1975	amidohydrolase	65	38	0.00220697	0.584615
MSMEG_1976	hypothetical protein	134	78	0.000484	0.58209
MSMEG_1977	alcohol dehydrogenase	179	99	0.000619	0.553073
MSMEG_1978	molecular chaperone GroEL	106	50	8.38e-07	0.471698
MSMEG_1979	antibiotic biosynthesis monooxygenase	277	99	6.92e-11	0.357401
MSMEG_1980	hypothetical protein	108	144	0.380272	1.33333
MSMEG_1981	hypothetical protein	566	586	0.668754	1.03534
MSMEG_1982	acyl-CoA synthetase	52	58	1	1.11538
MSMEG_1983	major facilitator family protein transporter	3	3	1	1
MSMEG_1984	haloacetate dehalogenase H-1	9	7	1	0.777778
MSMEG_1985	LysR family transcriptional regulator	33	27	0.432947	0.818182
MSMEG_1986	tartrate dehydrogenase	38	24	0.0173657	0.631579
MSMEG_1987	hypothetical protein	219	10	0	0.0456621
MSMEG_1988	hypothetical protein	33	2	4.9e-230	0.0606061
MSMEG_1989	phenoxybenzoate dioxygenase subunit beta	31	1	0	0.0322581
MSMEG_1990	hypothetical protein	30	3	3.8e-86	0.1
MSMEG_1991	isovaleryl-CoA dehydrogenase	26	24	1	0.923077
MSMEG_1992	L-carnitine dehydratase/bile acid-inducible protein F	7	6	1	0.857143
MSMEG_1993	MaoC like domain-containing protein	15	19	1	1.26667
MSMEG_1994	HpcH/HpaI aldolase	3	8	1	2.66667
MSMEG_1995	transcriptional regulator MdcY family protein	70	73	0.887195	1.04286
MSMEG_1996	N5,N10- methylenetetrahydromethanopterin reductase-related protein	554	406	0.000535	0.732852
MSMEG_1997	N-acyl-D-glutamate amidohydrolase	34	32	0.338978	0.941176
MSMEG_1998	alpha/beta hydrolase	14	23	1	1.64286
MSMEG_1999	hypothetical protein	239	915	3.62e-11	3.82845
MSMEG_2000	hypothetical protein	62	63	1	1.01613
MSMEG_2001	sugar transporter	1	0	1	0
MSMEG_2002	IS1096, tnpR protein	284	429	0.55294	1.51056
MSMEG_2003	IS1096, tnpA protein	12	15	1	1.25
MSMEG_2004	arabinose-proton symporter	8	6	1	0.75
MSMEG_2005	sugar phosphate isomerase/epimerase	4	6	1	1.5
MSMEG_2006	2,3-dihydroxybiphenyl 1,2-dioxygenase	11	11	1	1
MSMEG_2007	HpcE protein	22	24	1	1.09091
MSMEG_2008	hypothetical protein	36	56	0.987324	1.55556
MSMEG_2009	GntR family transcriptional regulator	94	103	0.862761	1.09574
MSMEG_2010	stress responsive A/B barrel domain superfamily protein	938	896	0.285573	0.955224
MSMEG_2011	LacI family transcriptional regulator	1	1	1	1
MSMEG_2012	histidinol dehydrogenase	8	7	1	0.875
MSMEG_2013	oxidoreductase, short chain dehydrogenase/reductase	6	6	1	1
MSMEG_2014	molybdenum import ATP-binding protein ModC	14	32	0.0569246	2.28571
MSMEG_2015	molybdate ABC transporter permease	28	62	0.061257	2.21429
MSMEG_2016	molybdate ABC transporter periplasmic molybdate-binding protein	61	108	0.40133	1.77049
MSMEG_2017	MerR family transcriptional regulator	58	95	0.606788	1.63793
MSMEG_2019	short-chain dehydrogenase/reductase SDR	147	100	0.0159119	0.680272
MSMEG_2021	lipopolysaccharide biosynthesis acyltransferase, M	7	7	1	1
MSMEG_2022	GntT protein	3	3	1	1
MSMEG_2023	CAIB/BAIF family protein	3	5	1	1.66667
MSMEG_2024	hydroxymethylglutaryl-CoA lyase	3	4	1	1.33333
MSMEG_2025	IclR family protein transcriptional regulator	106	127	1	1.19811
MSMEG_2026	short chain dehydrogenase	217	285	0.872775	1.31336
MSMEG_2027	hypothetical protein	456	963	0.000139	2.11184
MSMEG_2028	chloramphenicol resistance protein	1	1	1	1
MSMEG_2029	3-ketoacyl-ACP reductase	3	3	1	1
MSMEG_2030	TetR family transcriptional regulator	16	12	1	0.75
MSMEG_2032	hypothetical protein	28	29	1	1.03571
MSMEG_2033	oxidoreductase, zinc-binding dehydrogenase	177	205	1	1.15819
MSMEG_2034	aryl-alcohol dehydrogenase	2	2	1	1
MSMEG_2035	amine oxidase	21	22	1	1.04762
MSMEG_2036	alpha/beta hydrolase	4	5	1	1.25
MSMEG_2037	hypothetical protein	77	103	1	1.33766
MSMEG_2038	monooxygenase, flavin-binding family protein	163	189	1	1.15951
MSMEG_2039	transcriptional regulator	15	15	1	1
MSMEG_2040	hypothetical protein	2	2	1	1
MSMEG_2042	phosphotransferase enzyme family protein	19	33	0.411769	1.73684
MSMEG_2043	TetR family transcriptional regulator	5	7	1	1.4
MSMEG_2044	integral membrane transporter	95	185	0.00113174	1.94737
MSMEG_2045	monoxygenase	110	186	0.0445546	1.69091
MSMEG_2046	GlcNAc-PI de-N-acetylase	98	116	1	1.18367
MSMEG_2047	enoyl-CoA hydratase	10	12	1	1.2
MSMEG_2048	alcohol dehydrogenase	34	34	0.976982	1
MSMEG_2049	TetR family transcriptional regulator	23	24	1	1.04348
MSMEG_2050	NADH dehydrogenase subunit N	1	1	1	1
MSMEG_2051	NADH dehydrogenase subunit M	2	3	1	1.5
MSMEG_2052	NADH dehydrogenase subunit L	1	2	1	2
MSMEG_2053	NADH dehydrogenase subunit K	1	4	1	4
MSMEG_2054	NADH dehydrogenase subunit J	3	4	1	1.33333
MSMEG_2055	NADH dehydrogenase subunit I	1	2	1	2
MSMEG_2056	NADH dehydrogenase subunit H	1	1	1	1
MSMEG_2058	NADH-quinone oxidoreductase subunit F	1	2	1	2
MSMEG_2059	NADH dehydrogenase subunit E	1	2	1	2
MSMEG_2060	NADH dehydrogenase subunit D	4	3	1	0.75
MSMEG_2061	NADH dehydrogenase subunit C	1	1	1	1
MSMEG_2062	NADH dehydrogenase subunit B	1	0	1	0
MSMEG_2064	two-component system response regulator	63	55	0.559033	0.873016
MSMEG_2065	hypothetical protein	28	24	0.604167	0.857143
MSMEG_2066	hypothetical protein	45	49	1	1.08889
MSMEG_2067	methyltransferase type 12	5	5	1	1
MSMEG_2068	hypothetical protein	10	14	1	1.4
MSMEG_2069	phosphotransferase enzyme family protein	32	42	1	1.3125
MSMEG_2070	acyl-CoA dehydrogenase	53	76	1	1.43396
MSMEG_2071	TetR family transcriptional regulator	50	54	1	1.08
MSMEG_2072	3-hydroxy-3-methylglutaryl-CoA lyase	16	21	1	1.3125
MSMEG_2073	CAIB/BAIF family protein	49	57	1	1.16327
MSMEG_2074	hypothetical protein	52	66	1	1.26923
MSMEG_2075	homogentisate 1,2-dioxygenase	52	67	1	1.28846
MSMEG_2076	hypothetical protein	35	43	1	1.22857
MSMEG_2077	acyl-CoA dehydrogenase	1	2	1	2
MSMEG_2078	antigen 85-C	876	949	1	1.08333
MSMEG_2079	alcohol dehydrogenase	681	100	2.61e-131	0.146843
MSMEG_2080	acyl-CoA dehydrogenase	469	361	0.0206814	0.769723
MSMEG_2081	acyl-CoA dehydrogenase	502	387	0.171221	0.770916
MSMEG_2082	hypothetical protein	1	0	1	0
MSMEG_2083	inositol monophosphatase	35	59	0.585961	1.68571
MSMEG_2084	hypothetical protein	181	139	0.0500212	0.767956
MSMEG_2086	peptide chain release factor 2	206	337	0.101775	1.63592
MSMEG_2087	transporter small conductance mechanosensitive ion channel (MscS) family protein	61	102	0.636176	1.67213
MSMEG_2088	hypothetical protein	59	114	0.251972	1.9322
MSMEG_2089	cell division ATP-binding protein FtsE	95	107	0.943836	1.12632
MSMEG_2090	cell division protein FtsX	368	481	1	1.30707
MSMEG_2091	SsrA-binding protein	195	330	0.182271	1.69231
MSMEG_2092	D-aminopeptidase	91	144	0.240747	1.58242
MSMEG_2093	-	902936	1003629	0.000628	1.11152
MSMEG_2094	56kDa selenium binding protein	5	2	1	0.4
MSMEG_2095	serine esterase, cutinase	144	120	0.594469	0.833333
MSMEG_2096	integral membrane protein	7	5	1	0.714286
MSMEG_2097	acyl-coenzyme A:6-aminopenicillanic acid acyl-transferase	15	16	1	1.06667
MSMEG_2098	fumarylacetoacetate hydrolase	37	26	0.136266	0.702703
MSMEG_2099	nitrate/sulfonate ABC transporter substrate-binding protein	25	21	1	0.84
MSMEG_2100	peptidase M20/M25/M40	15	11	1	0.733333
MSMEG_2102	nitrate transport ATP-binding protein NrtD	10	7	1	0.7
MSMEG_2103	5,10-methylenetetrahydromethanopterin reductase	3	3	1	1
MSMEG_2104	GntR family transcriptional regulator	10	10	1	1
MSMEG_2105	ATP dependent DNA ligase	8	8	1	1
MSMEG_2106	transcriptional regulator	16	13	1	0.8125
MSMEG_2107	hypothetical protein	118	116	1	0.983051
[truncated: 4,540 more rows]
